# Supplementary material for: Community-based mortality surveillance among internally displaced vulnerable populations in Banadir region, Somalia, 2022–2023
Source: Front Public Health. 2025 Apr 9;13:1582558. doi: 10.3389/fpubh.2025.1582558 (PMC12014603; doi:10.3389/fpubh.2025.1582558)
Supplement: Supplementary file 2 [file Table_1.xlsx]

## Sheet: survey
order	type	name	relevant	agegroup	label::English (en)	hint::English (en)	guidance_hint::English (en)	required	notes	appearance	calculation	default	constraint	constraint_message::English (en)	read_only	parameters
0	audit	audit
1	begin group	Interviewer		ALL	VA interviewer					field-list
2	text	Id10010		ALL	(Id10010) [Name of VA interviewer]		<span style="color:blue">Record the name of the main VA interviewer here. The project office may add a list of interviewer names or recommend a standard format for reporting names (e.g. first name,surname).</span>	yes				${last-saved#Id10010}
3	integer	Id10010a		ALL	(Id10010a) [Age of VA interviewer]	Enter 99 if do not wish to disclose age	<span style="color:blue">Record the age in years of the main VA interviewer here. Once filled in ODK Collect, the answer to the field becomes pre-filled. The field is not associated with cause of death assignment; however, it is useful information to see how the VA system is working. If interviewers do not wish to answer, enter “99”.</span>	yes				${last-saved#Id10010a}	(.>=18 and .<90) or .=99	Interviewer should be an adult and not older than 89
4	select_one select_2	Id10010b		ALL	(Id10010b) [Sex of VA interviewer]		<span style="color:blue">Record the sex of the main VA interviewer as female, male or ambiguous/intersex. Once filled in ODK Collect, the answer to the field becomes pre-filled.</span>	yes				${last-saved#Id10010b}
5	text	Id10010c		ALL	(Id10010c) [ID of VA interviewer]	Enter "NA" if ID of interviewer is not available.	<span style="color:blue">Record a unique identifier code for the main VA interviewer. The interviewer ID can have numbers and letters. The kinds of IDs used for VA interviewers varies by sites. The project office should maintain a listing of the interviewer names and unique identifier codes.Once filled in ODK Collect, the answer to the field becomes pre-filled. Enter “NA” if ID of interviewer is …	yes				${last-saved#Id10010c}
6	select_one language	language		ALL	Interview language		<span style="color:blue">Select the language used for the interview. The options of answers for this field are programmable at the project level. For instructions on how to modify the answer options for the questions, please refer to the ODK for VA: A quick guide. For changing the answers, in the choice worksheet of the ODK VA instrument at lines 3-5 it is possible to replace the values in the la…	yes
7	end group			ALL
8	begin group	presets		ALL	Preset HIV-Malaria mortality and season.
9	select_one HIGH_LOW_VERY	Id10002		ALL	(Id10002) [Is this a region of high HIV/AIDS mortality?]	<span style="color:red">Should be completed by the central office.HIGH corresponds to more than 1% of deaths due to HIV/AIDS, LOW around 0.1%, VERY LOW less than 0.01%. Filling in during the interview is not mandatory. Usually the value is predetermined for the region.</span>	<span style="color:blue">The answer to this question should be decided by the project office prior to the VA interview. The high mortality of HIV/AIDS is not based on a specific mortality of HIV in the study population, but on the regional mortality where the population is located. Typically, all countries in East and Southern Africa are classified as high mortality and the rest of the regions in…	yes
10	select_one HIGH_LOW_VERY	Id10003		ALL	(Id10003) [Is this a region of high malaria mortality?]	<span style="color:red">Should be completed by the central office.HIGH corresponds to more than 1% of deaths due to malaria, LOW around 0.1%, VERY LOW less than 0.01%. Filling in during the interview is not mandatory. Usually the value is predetermined for the region.</span>	<span style="color:blue">The answer to this question should be decided by the project office prior to the VA interview. The high mortality of malaria is not based on a specific mortality of malaria in the study population, but on the regional prevalence where the population is located. Typically, all countries in East and Southern Africa are classified as high mortality and the rest of the region…	yes
11	select_one select_58	Id10004		ALL	(Id10004) [During which season did (s)he die?]	<span style="color:red">Should be completed by the central office.</span>	<span style="color:blue">The project team should provide a list of months classified as wet or dry. Select wet or dry according to the list provided. How the information is completed varies by site, but ideally it is filled by the central office; with interviewers being able to edit the information if verified differently in consultation with the central office.</span>	yes
12	end group			ALL
13	begin group	respondent_backgr		ALL	Information on the respondent and background about interview
14	text	Id10007		ALL	(Id10007) What is the full name of VA respondent?		<span style="color:blue">Record the reported name of the respondent. Report names standardly as: first name (given name), surname. Question is not needed for cause of death assignment and can be skipped.</span>
15	select_one select_2	Id10007a		ALL	(Id10007a) [What is the sex of VA respondent?]		<span style="color:blue">Record the sex of the respondent as female, male or ambiguous/intersex.</span>	yes
16	integer	Id10007b		ALL	(Id10007b) What is the age of VA respondent?		<span style="color:blue">Record the age in years of the respondent. Question is not needed for cause of death assignment and can be skipped.</span>						.>=18 and .<=90	Respondent should be an adult and not older than 90
17	select_one select_32	Id10008		ALL	(Id10008) What is your/the respondent's relationship to the deceased?	First verify if the respondent is a family member, and only if it is not a family member choose the other categories like health worker or public official.	<span style="color:blue">First verify if the respondent is a family member, and only if it is not a family member choose from the other response categories, like “health worker”, “public official” or “another relationship”. Only one response box can be selected. Select the appropriate box which represents the relationship reported by the respondent.</span>	yes
18	select_one YES_NO_DK_REF	Id10009		ALL	(Id10009) Did you/the respondent live with the deceased in the period leading to her/his death?	The period leading to her/his death refers to the period when the illness that led to death started; the period of time when the person was ill leading to her/his death. It could be 2 days, 1 week, 3 months, etc.	<span style="color:blue">Select the appropriate response. In the case of stillbirths or neonatal deaths, additional clarification may be needed from the respondent before directly selecting a response.</span> <span style="color:blue">● If the respondent is the mother and it was a stillbirth, record "YES".</span> <span style="color:blue">● If the respondent is the mother and it was a neonatal deat…	yes
19	today	Id10012		ALL	(Id10012) Date of the interview
20	select_one YES_NO	Id10013		ALL	(Id10013) [Did the respondent give consent?]		<span style="color:blue">Select the appropriate response. If the respondent did not give consent, close the interview here, and record the time the interview was completed.Consent is asked following Id10007-10009 as the minimum information needed for quality control of VA processes. </span>	yes
21	start	Id10011		ALL	(Id10011) Start time of the interview
22	end group			ALL
23	begin group	consented	selected(${Id10013}, 'yes')	ALL	Skip to end if not consented
24	begin group	deceased_CRVS		ALL	Information about the deceased and vital registration
25	begin group	info_on_deceased		ALL	Information on the Deceased
26	text	Id10017		ALL	(Id10017) What was the first or given name(s) of the deceased?		<span style="color:blue">Verify the name(s) of the deceased in the paperwork/electronic list on the assigned verbal autopsy case with what is reported by the respondent. If it is inconsistent, report this to the supervisor. If the name is consistent, record the name (if using paper form ensure it is legible). In Id10017 you are asked for the first or given name(s) of the deceased. In Id10018 you …
27	text	Id10018		ALL	(Id10018) What was the surname(s) (or family name(s)) of the deceased?		<span style="color:blue">Verify the name(s) of the deceased in the paperwork/electronic list on the assigned verbal autopsy case with what is reported by the respondent. If it is inconsistent, report this to the supervisor. If the name is consistent, record the name (if using paper form ensure it is legible). In Id10017 you are asked for the first or given name(s) of the deceased. In Id10018 you …
28	select_one select_2	Id10019		ALL	(Id10019) What was the sex of the deceased?		<span style="color:blue">Verify the biological sex of the deceased in the paperwork/electronic list on the assigned verbal autopsy case with what is reported by the respondent. If it is inconsistent, report this to the supervisor. Make sure you select the correct response box. If you select the wrong box, the cause of death could be incorrect. If the biological sex is not typically male or female…	yes
29	select_one YES_NO_REF	Id10020		ALL	(Id10020) Is the date of birth known?		<span style="color:blue">If you do not know the full date of birth, select the option “NO”; you will then skip the next question on date of birth (Id10021) to specify the date – and jump to the question on knowing the date of death (Id10022). This happens automatically in ODK. In some cases, particularly for elderly adults, the use of community calendars of significant historical events may facil…	yes
30	date	Id10021	selected(${Id10020}, 'yes')	ALL	(Id10021) When was the deceased born?		<span style="color:blue">Record the date of birth. The format for date is in day, month, year (dd/mm/yyyy). This will be a calendar format for ODK.</span>	yes		no-calendar			. <= today()	Date can not be in the future
31	select_one YES_NO_REF	Id10022		ALL	(Id10022) Is the date of death known?		<span style="color:blue">The list of deaths in the paperwork on the assigned verbal autopsy case should have this information, but the question should also be asked of respondents. NOTE: For ODK you will need to have the full date of death to enter it. If you do not have the full date of death you should select “NO”. Then in ODK, you will be asked an additional question about the year of death. F…	yes
32	date	Id10023_a	selected(${Id10022}, 'yes') and selected(${Id10020}, 'yes')	ALL	(Id10023_a) When did (s)he die?	If the deceased was a stillborn baby, enter the date of delivery as the date of death.	<span style="color:blue">The death information from the paperwork on the assigned verbal autopsy should have this information. You should still ask the respondent and then record their response for the date of death using the day/month/year (dd/mm/yyyy) format. This will be a calendar format for ODK, so you will need to put in the full date. For the paper questionnaire, you will fill in the boxes…	yes		no-calendar			.>=${Id10021} and . <= today()
33	date	Id10023_b	selected(${Id10022}, 'yes') and (selected(${Id10020}, 'no') or selected(${Id10020}, 'ref'))	ALL	(Id10023_b) When did (s)he die?	If the deceased was a stillborn baby, enter the date of delivery as the date of death.	<span style="color:blue">The death information from the paperwork on the assigned verbal autopsy should have this information. You should still ask the respondent and then record their response for the date of death using the day/month/year (dd/mm/yyyy) format. This will be a calendar format for ODK, so you will need to put in the full date. For the paper questionnaire, you will fill in the boxes…	yes		no-calendar			. <= today()
34	calculate	Id10023		ALL	(Id10023) When did (s)he die?						if(selected(${Id10022}, 'yes') and selected(${Id10020}, 'yes'),${Id10023_a},${Id10023_b})
35	date	Id10024	selected(${Id10022}, 'no') or selected(${Id10022}, 'ref')	ALL	(Id10024) Please indicate the year of death.		<span style="color:blue">Record the year of death. </span>	yes		year			. <= today() and .>= date(date('1915-01-01'))	Year of Death can not be in the future
36	calculate	ageInDays		ALL	Age in Days						(${Id10023} - ${Id10021})
37	calculate	ageInDays2		ALL	Age in Days						(${Id10024} - ${Id10021})
38	calculate	ageInYears		ALL	Age in Years						int(${ageInDays} div 365.25)
39	calculate	ageInYearsRemain		ALL							${ageInDays} mod 365.25
40	calculate	ageInMonths		ALL	Age in Months						int(${ageInYearsRemain} div 30.4375)
41	calculate	ageInMonthsRemain		ALL							int(${ageInYearsRemain} mod 30.4375)
42	calculate	isNeonatal1		ALL	The deceased person is a Neonate						if(${ageInDays} <=27, '1', '0')
43	calculate	isChild1		ALL	The deceased person is a Child						if(${ageInDays} >27 and ${ageInDays} <12*365.25, '1', '0')
44	calculate	isAdult1		ALL	The deceased person is an Adult						if(${ageInDays} >=12*365.25, '1', '0')
45	note	displayAgeNeonate	${isNeonatal1} = '1'	N	NEONATE was ${ageInDays} days old.	Please verify that the age is correct, before you proceed. You will now be filling in the questionnaire for a NEONATE.
46	note	displayAgeChild	${isChild1} = '1'	C	CHILD was ${ageInYears} years ${ageInMonths} months and ${ageInMonthsRemain} days old.	Please verify that the age is correct, before you proceed. You will now be filling in the questionnaire for a CHILD.
47	note	displayAgeAdult	${isAdult1} = '1'	A	ADULT was ${ageInYears} years old.	Please verify that the age is correct, before you proceed. You will now be filling in the questionnaire for an ADULT.
48	select_one age_group	age_group	${Id10020} != 'yes' or ${Id10022} != 'yes'	ALL	[What age group corresponds to the deceased?]	(1) Neonatal 0-27 completed days; (2) Child 28 days - through 11 years; (3) Adult - above 12 years.	<span style="color:blue">This item applies for the electronic data collection format only. If you were unable to complete the full date of birth or date of death you will be forced to select a questionnaire corresponding to the three age groups: neonate, child or adult. Select the age group of the deceased, based on your assessment of the age of the deceased. Select this option very carefully. If…	yes					not((${ageInDays2}>11*365.25 and selected(.,'child'))) and not(${ageInDays2}>27 and selected(.,'neonate'))	Age group is not compatible with date of birth and year of death indicated. Please review the selection or correct the data previously entered.
49	integer	age_neonate_days	${age_group} = 'neonate'	N	How many days old was the baby? [Enter neonate's age in days:]	Neonatal age is under 28 days, or 0 to 27 completed days. If less than 1 day or 24 hours, enter 0 days. A response is required for this question. If the exact age is unknown, enter the best estimate.	<span style="color:blue">If you have selected the neonatal questionnaire, you have to enter the age in days. Neonatal age is under 28 days, or 0 to 27 completed days; a valid entry is between 0 and 27. If the neonate is less than 1 day or 24 hours, enter "0" days.</span>	yes					.>=0 and .<=27	Neonatal age is 0 to 27 days only!
50	integer	age_neonate_hours	${age_neonate_days} = 0	N	How many hours was the baby alive?			yes					.>=0 and .<=23	maximum 23 hours
51	select_one unitsc	age_child_unit	${age_group} = 'child'	C	How old was the child? [Enter child's age in:]	Child age is between 28 days through 11 years. A response is required for this question. If the exact age is unknown, enter the best estimate.		yes		horizontal-compact
52	integer	age_child_days	${age_child_unit} = 'days'	C	[Enter child's age in days:]			yes					.>27 and .<=60	Child's age is above 28 days; If response was greater than 60 days, ask respondent to report time in another unit.
53	integer	age_child_months	${age_child_unit} = 'months'	C	[Enter child's age in months:]			yes					.>0 and .<=59	Number entered is not likely. If response was greater than 59 months, ask respondent to report time in years.
54	integer	age_child_years	${age_child_unit} = 'years'	C	[Enter child's age in years:]			yes					.>0 and .<=11	Child's age is between 28 days and 11 years only!
55	integer	age_adult	${age_group} = 'adult'	A	[Enter adult's age in years:]	A response is required for this question. If the exact age is unknown, enter the best estimate.		yes					.>11 and .<120	Adult age is above 11 years; an age above 120 years is unlikely.
56	calculate	ageInMonthsByYear		ALL	Age in Months						if (${ageInYears} != 'NaN' and string-length(${ageInYears}) > 0, int(${ageInYears} * 12 + ${ageInMonths}), if(${age_group} = 'adult', int(${age_adult} * 12),if (${age_child_unit} = 'months',${age_child_months}, int(${age_child_years} * 12))))
57	calculate	ageInYears2		ALL	Age in Years						if(${age_group} = 'adult', ${age_adult}, int(${ageInMonthsByYear} div 12))
58	calculate	isNeonatal2		ALL	The deceased person is a Neonate			yes			if(${age_group} = 'neonate', '1', '0')
59	calculate	isChild2		ALL	The deceased person is a Child			yes			if(${age_group} = 'child', '1', '0')
60	calculate	isAdult2		ALL	The deceased person is an Adult			yes			if(${age_group} = 'adult', '1', '0')
61	calculate	isNeonatal		ALL	The deceased person is a Neonate			yes			if(${ageInDays} = 'NaN' or ${ageInDays} = 'Invalid Date' or string-length(${ageInDays}) = 0, ${isNeonatal2}, ${isNeonatal1})
62	calculate	isChild		ALL	The deceased person is a Child			yes			if(${ageInDays} = 'NaN' or ${ageInDays} = 'Invalid Date' or string-length(${ageInDays}) = 0, ${isChild2}, ${isChild1})
63	calculate	isAdult		ALL	The deceased person is an Adult			yes			if(${ageInDays} = 'NaN' or ${ageInDays} = 'Invalid Date' or string-length(${ageInDays}) = 0, ${isAdult2}, ${isAdult1})
64	calculate	ageInDaysNeonate		ALL	Age in days			yes			if(${ageInDays} = 'NaN' or ${ageInDays} = 'Invalid Date' or string-length(${ageInDays}) = 0, ${age_neonate_days}, ${ageInDays})
65	note	Id10008_check	selected(${Id10008}, 'child') and (selected(${isNeonatal}, '1') or selected(${isChild}, '1'))	N_C	(Id10008_check) It is not possible to select that the respondent is the child of the deceased and enter that the deceased is a neonate or child. Please go back and correct the selection.			yes
66	select_one select_18	Id10058		ALL	(Id10058) Where did the deceased die?		<span style="color:blue">Record the place of death by selecting the appropriate box.</span>	yes
67	select_one YES_NO_DK_REF	Id10487		ALL	(Id10487) In the two weeks before death, did (s)he live with, visit, or care for someone who had any COVID-19 symptoms or a positive COVID-19 test?	COVID-19 symptoms include fever, difficulty breathing, cough, extreme fatigue, and changes in sense of smell or taste. In case of neonates or young children, please omit “care for”.	<span style="color:blue">Having a recent history of living with, visiting or caring for someone who had suffered from COVID-19 would suggest that the deceased, too, might have suffered from COVID 19. Please take note that in the case of neonates or young children, you should omit from the question “care for”. The respondent may not know whether the deceased had any contact with a person with COVI…	yes
68	select_one YES_NO	Id10051		ALL	(Id10051) [Is there a need to collect additional demographic data on the deceased?]	If you choose 'No', this question allows to skip asking details about place of residence, education, and family. The question on marriage status will always be asked for adults.	<span style="color:blue">The project site will determine if this information should be collected. If you choose "NO", you will skip details about the place of residence, education, and family. If you select "YES", proceed with the next question. Site programmers may make this question hidden to the interviewers.</span>	yes
69	select_one select_500	Id10052	selected(${Id10051}, 'yes')	ALL	(Id10052) What was her/his citizenship/nationality?		<span style="color:blue">Select the appropriate response according to the local definitions for citizenship. A naturalized citizen is an individual that was born elsewhere but now has become a citizen of the country. A foreign national is an individual who is not a citizen of the host country in which (s)he is residing or temporarily staying.</span>
70	text	Id10053	selected(${Id10051}, 'yes')	ALL	(Id10053) What was her/his ethnicity?	Enter a “-“ if this information is not available.	<span style="color:blue">Record the reported ethnicity. Do not probe too much if the respondent is uncomfortable. Enter “-“, if this information is not available or if the respondent is not happy to report the ethnicity. </span>
71	text	Id10054	selected(${Id10051}, 'yes')	ALL	(Id10054) What was her/his place of birth?	Specify here village and district. A question on the facility and circumstances will be asked later. Enter a “-“ if this information is not available.	<span style="color:blue">Record the reported place of birth. Specify here village and district. A question on the facility and circumstances will be asked later. Enter a “-“ if this information is not available or unknown. </span>
72	text	Id10055	selected(${Id10051}, 'yes')	ALL	(Id10055) What was her/his place of usual residence? (the place where the person lived most of the year)	For perinatal cases, just ask for the address of the health facility or if released and at home, the home address.	<span style="color:blue">For perinatal cases, just ask for the address of the health facility or if released and at home, the home address. For neonatal deaths, the place of residence will usually be the same location as where the death occurred.</span>
73	text	Id10057	selected(${Id10051}, 'yes')	ALL	(Id10057) Where did the death occur? (specify country, province, district, village)	<span style="color:red">Should be completed as instructed by the central office.</span>	<span style="color:blue">You can fill in the city/town instead of village if more applicable. The question should be customized specifically for the local context by the project team.</span>
74	select_one select_19	Id10059	selected(${isAdult}, '1')	A	(Id10059) What was her/his marital status?	Life partner is defined here as living with someone for a long time without ever having married.	<span style="color:blue">Select the appropriate response. A life partner is similar to a common law partner. These terms indicate a partnership where people are living together continuously in a relationship equivalent to marriage. The response options provided are used by the algorithms. Note that setting specific terms may be relevant and where possible use local terminology to ascertain marita…	yes
75	select_one select_23	Id10063	((selected(${isChild}, '1') and ${ageInMonthsByYear} >=48 ) or selected(${isAdult}, '1')) and selected(${Id10051}, 'yes')	C_A	(Id10063) What was her/his highest level of schooling?		<span style="color:blue">Select the appropriate response. </span>
76	select_one YES_NO_DK_REF	Id10064	selected(${Id10063}, 'no_formal_education') or selected(${Id10063}, 'primary_school') or selected(${Id10063}, 'DK') or selected(${Id10063}, 'Ref')	C_A	(Id10064) Was (s)he able to read and/or write?	This question is aimed at measuring literacy (i.e. not disability), if the deceased learned to read and/or write in her/his lifetime.	<span style="color:blue">Select appropriate response. Answer "YES" also if only one of either reading or writing was known to the deceased. Note that this question is aimed at measuring literacy (i.e. not disability), if the deceased learned to read and/or write in her/his lifetime.</span>
77	select_one select_25	Id10065	((selected(${isChild}, '1') and ${ageInMonthsByYear} >=96 ) or selected(${isAdult}, '1')) and selected(${Id10051}, 'yes')	C_A	(Id10065) What was her/his economic activity status in year prior to death?	The deceased might have had several activities. Choose the one that was probabaly true for most of the year preceding illness and death	<span style="color:blue">The deceased might have had several activities. Choose the one that was probably true for most of the year preceding illness and death. Select appropriate response. If the response is “Mainly employed”, proceed with the next question. Otherwise, skip to Id10476</span>
78	text	Id10066	(selected(${isChild}, '1') or selected(${isAdult}, '1')) and selected(${Id10051}, 'yes') and selected(${Id10065}, 'mainly_employed')	C_A	(Id10066) What was her/his occupation, that is, what kind of work did (s)he mainly do?		<span style="color:blue">This question will only be asked if the response to Id10065 is “Mainly employed”. Record the appropriate response.</span>
79	text	Id10061	(selected(${isChild}, '1') or selected(${isNeonatal}, '1')) and selected(${Id10051}, 'yes')	N_C	(Id10061) What was the full name of the father?		<span style="color:blue">Record the father’s full name. Report names standardly as first name (given name), surname. This information may be used for civil registration purposes and/or to assist in matching or location purposes.</span>
80	text	Id10062	(selected(${isChild}, '1') or selected(${isNeonatal}, '1')) and selected(${Id10051}, 'yes')	N_C	(Id10062) What was the full name of the mother?		<span style="color:blue">Record the mother’s full name. Report names standardly as first name (given name), surname. This information may be used for civil registration purposes and/or to assist in matching or location purposes.</span>
81	end group			ALL
82	end group			ALL
83	begin group	narrat		ALL	Open narrative					field-list
84	note	noteon		ALL	Record detailed notes of response or audio record the response if the option is available. If needed, probe the respondent for additional details on when the deceased recognized symptoms, abnormalities, care sought, etc. Ask the respondent if any medical records from the time preceding death are available and record any relevant information. Some of the following questions may be repetetive or ir…		<span style="color:blue"> Ask respondents to describe the events that led to death. You will read “Thank you for your information. Now can you please tell me in your own words about the events that led to the death?” During the response, record detailed written notes of what is mentioned or audio record the response if the option is available. Make sure to capture key items such as signs and symp…
85	audio	Id10476_audio		ALL	(Id10476_audio) Thank you for your information. Now can you please tell me in your own words about the events that led to the death?	[Record the audio information or skip and enter the text on next question]				new						quality=voice-only
86	text	Id10476	string-length(${Id10476_audio})=0	ALL	(Id10476) Thank you for your information. Now can you please tell me in your own words about the events that led to the death?	[If there's no information available, please enter "no information available"]		yes		multiline
87	select_multiple select_510	Id10477	selected(${isAdult}, '1')	A	(Id10477) [Select any of the following words that were mentioned as present in the narrative.]		<span style="color:blue">This question lists some of the key risks associated with mortality in the age group of the deceased. After the respondent has provided their description of the circumstances surrounding the death, read back through and record all of the key words which they may have mentioned that the deceased had.</span>	yes					not((selected(., 'dk') or selected(., 'None')) and count-selected(.)>1)	It is not possible to select "Don't know" or "None of the above" together with other options.
88	select_multiple select_511	Id10478	selected(${isChild}, '1')	C	(Id10478) [Select any of the following words that were mentioned as present in the narrative.]		<span style="color:blue">This question lists some of the key risks associated with mortality in the age group of the deceased. After the respondent has provided their description of the circumstances surrounding the death, read back through and record all of the key words which they may have mentioned that the deceased had. </span>	yes					not((selected(., 'dk') or selected(., 'None')) and count-selected(.)>1)	It is not possible to select "Don't know" or "None of the above" together with other options.
89	select_multiple select_512	Id10479	selected(${isNeonatal}, '1')	N	(Id10479) [Select any of the following words that were mentioned as present in the narrative.]		<span style="color:blue">This question lists some of the key risks associated with mortality in the age group of the deceased. After the respondent has provided their description of the circumstances surrounding the death, read back through and record all of the key words which they may have mentioned that were present in the deceased.</span>	yes					not((selected(., 'dk') or selected(., 'None')) and count-selected(.)>1)	It is not possible to select "Don't know" or "None of the above" together with other options.
90	note	notenarr		ALL	Some of the following questions may be repetetive or irrelevant to the respondent but they are very important in the COD assignment process.
91	end group			ALL
92	begin group	stillbirth	selected(${isNeonatal},'1')	N	Verification of possible stillbirth
93	select_one YES_NO_DK_REF	Id10104		N	(Id10104) Did the baby ever cry?		<span style="color:blue">Crying is a sign of breathing. If a baby cried at birth, it indicates that the baby was alive at birth. In some instances, the baby may not cry but still there may be a visible breathing effort, but this may be difficult to observe. Hence the reliance on the cry at birth, to signify breathing, and therefore life. There is a separate question on breathing later on in this …	yes
94	select_one YES_NO_DK_REF	Id10105	selected(${Id10104}, 'yes')	N	(Id10105) Did the baby cry immediately after birth, even if only a little bit?		<span style="color:blue">The timing of the first cry is indicative of whether the baby’s health was affected by events during the pregnancy, labour or delivery. Probe carefully whether the baby cried immediately after birth, and if so, record the response as "YES". In some instances, there may have been some delay (from one to several minutes) between birth, and the first cry. In such a case, rec…	yes
95	integer	Id10106	selected(${Id10104}, 'yes')	N	(Id10106) How many minutes after birth did the baby first cry?	If the respondent is unable to answer, prompt: Did the baby first cry within 5 minutes (interviewer to enter 4 minutes) or after more than 5 minutes (interviewer to enter 6 minutes)? For don't know, enter "99." For refused, enter "88." If the respondent says the baby never cried, go back and enter "No" to Id10104, "Did the baby ever cry?"	<span style="color:blue">This question is relevant for both potential responses to the previous question. If the answer to Id10105 was "YES", then this question aims to confirm the timing. If the baby cried immediately, record as “0” (zero) minutes. However, if the cry was delayed, then the time it took between birth and the first cry is a helpful indicator to assess whether the baby died from ev…	yes					(.>=0 and .<=60) or .=99 or .=88	Enter a number between 1 and 60. If the respondent says the baby never cried, go back and enter "No," the baby did not ever cry.
96	select_one YES_NO_DK_REF	Id10107	selected(${Id10104}, 'yes')	N	(Id10107) Did the baby stop being able to cry?		<span style="color:blue">A baby that cried at birth may become weak and stop crying later on. This is an indicator for some causes of neonatal deaths. Probe carefully to get the true response. </span>	yes
97	select_one YES_NO_DK_REF	Id10377		N	(Id10377) Did the baby stop moving in the womb?		<span style="color:blue">Reduced movements leading to complete absence of movement, particularly in the days to hours before the delivery, may be a sign that death occurred prior to delivery. At a minimum, it is a warning sign that there may be a problem with the health of the foetus. Mothers are usually aware of such changes, and can recall and report this sign. If the response is "NO/DK/Ref" sk…	yes
98	select_one select_532	Id10376	selected(${Id10377}, 'yes') or selected(${Id10377}, 'dk') or selected(${Id10377}, 'ref')	N	(Id10376) Did the baby stop moving before or after the onset of labour?		<span style="color:blue">This question is to confirm the well-being of the foetus during the period leading up to the delivery. Absence of movements would suggest the potential for the baby being stillborn. Note that this question is not required for the automated analysis software, but it serves as an internal consistency check.</span>	yes
99	select_one YES_NO_DK_REF	Id10109		N	(Id10109) Did the baby ever move after being delivered?		<span style="color:blue">Similar to the question about the first cry after birth, this question too is very important to understand if the infant was stillborn or alive at birth. Probe carefully to find out whether the mother noticed any movement of the baby after birth, in terms of movement of limbs, or the head. Movement in regard to breathing is covered in the next question.</span>	yes
100	select_one YES_NO_DK_REF	Id10110		N	(Id10110) Did the baby ever breathe?		<span style="color:blue">If the response to this question is "YES", it confirms that this was a live birth. As mentioned earlier, although the baby may not have cried at birth, the birth attendant or mother may have noticed a breathing effort. This question helps to understand if the infant was stillborn or alive at the time of birth. In some instances, there may be some hesitation or confusion o…	yes
101	select_one YES_NO_DK_REF	Id10111	selected(${Id10110}, 'yes')	N	(Id10111) Did the baby breathe immediately after birth, even a little?		<span style="color:blue">This question helps to confirm a positive response to the previous question. Probe carefully to get the true response in order to make this important distinction, and record “YES” if the baby breathed immediately after birth. On the other hand, if there was some delay in the onset of breathing, it is an important indicator regarding the potential cause of death. In which …	yes
102	select_one YES_NO_DK_REF	Id10112	selected(${Id10110}, 'yes')	N	(Id10112) Did the baby have a breathing problem?		<span style="color:blue">This question clarifies whether there was a noticeable issue in regard to the breathing of he baby. The acknowledgement of a breathing problem at birth is an important indicator of conditions such as birth asphyxia. </span>	yes
103	select_one YES_NO_DK_REF	Id10113	selected(${Id10110}, 'yes')	N	(Id10113) Was the baby given assistance to breathe at birth?		<span style="color:blue">The provision of special attention to assist with breathing at birth is indicative of there being a serious problem with the health of the newborn. Assistance could be in the form of stimulation/rubbing of the back/buttocks, chest compression, or oral resuscitation. This would be readily recalled by the respondent, and should be confirmed in there is a positive response. …	yes
104	select_one YES_NO_DK_REF	Id10114	not(selected(${Id10104}, 'yes')) and not(selected(${Id10109}, 'yes')) and not(selected(${Id10110}, 'yes'))	N	(Id10114) If the baby didn't show any sign of life, was it born dead?	This question serves to finally determine if the baby was born alive or dead.	<span style="color:blue">This question serves to finally determine if the baby was born alive or dead. This question is to be asked only if the responses to Id10104; Id10109; and Id10110 are any combination of "NO/DK/Ref". A "YES" response to this question would indicate that the baby was born dead. In which case, the "YES" response would need to be followed up with questions Id10115 and Id10116;…	yes
105	select_one YES_NO_DK_REF	Id10115		N	(Id10115) Were there any bruises or signs of injury on baby's body after the birth?		<span style="color:blue">Birth injury means an injury that occurred during birth, such as a large bruise, swelling on the head, or broken bone which may lead to death of the child. After asking and recording the response to Id10115, apply the following instructions, which are based on the response to Id10114. If the response to Id10114 was "YES" (i.e. stillborn child); then proceed to Id10116. If…	yes
106	select_one YES_NO_DK_REF	Id10116	selected(${Id10114}, 'yes') or selected(${Id10114}, 'ref') or selected(${Id10114}, 'dk')	N	(Id10116) Was the baby's body soft, discoloured and the skin peeling away?	Macerated means the body was pulpy. This indicates that the baby has been dead inside the mother for some time.	<span style="color:blue">Ask this question only if the response to Id10114 was "YES", i.e. it was a stillbirth. In this question we are looking to assess the integrity of the skin of a stillborn baby. Sometimes the term “macerated” is used to describe the skin of stillborn babies. When macerated is used to describe skin, it means that the skin, sometimes discoloured, has peeled or is peeling. Mac…	yes
107	end group			N
108	begin group	med_hist_final_illness	selected(${isChild}, '1') or selected(${isAdult}, '1')	C_A	Medical history associated with final illness
109	note	note_s_s		ALL	Explain to the respondent that the following section contains a series of questions on whether diagnosis from a health professional was obtained for a number of illnesses. Clarify that the aim of this series is on medical diagnosis of specific illnesses, and not on signs and symptoms or the perceived cause of death by the respondent.
110	select_one YES_NO_DK_REF	Id10125		C_A	(Id10125) Was there any diagnosis by a health professional of tuberculosis?	Remind the respondent that we are asking for the diagnosis assessed by a doctor, health worker, or other health professional during the final illness.	<span style="color:blue">Remind the respondent that we are asking for the diagnosis assessed by a doctor, health worker, or other health professional during the final illness.</span>	yes
111	select_one YES_NO_DK_REF	Id10126		C_A	(Id10126) Was an HIV test ever positive?	Remind the respondent that we are asking for the diagnosis assessed by a doctor, health worker, or other health professional during the final illness.	<span style="color:blue">Ask if the deceased had ever been tested for HIV, and if so, whether the test was ever positive.</span>	yes
112	select_one YES_NO_DK_REF	Id10127		C_A	(Id10127) Was there any diagnosis by a health professional of AIDS?	Remind the respondent that we are asking for the diagnosis assessed by a doctor, health worker, or other health professional during the final illness.	<span style="color:blue">Ask whether the deceased was ever diagnosed to have AIDS, the final illness in HIV that leads to death. Remind the respondent that we are asking for the diagnosis assessed by a doctor, health worker, or other health professional during the final illness.</span>	yes
113	select_one YES_NO_DK_REF	Id10128		C_A	(Id10128) Did (s)he have a recent positive test by a health professional for malaria?	Remind the respondent that we are asking for the diagnosis assessed by a doctor, health worker, or other health professional during the final illness.	<span style="color:blue">Ask whether a malaria test (dipstick or blood slide) was done during the illness that led to death, and if “yes” whether the test was positive. Remind the respondent that we are asking for the diagnosis assessed by a doctor, health worker, or other health professional during the final illness. If the response to this question is "YES", skip to Id10482.</span>	yes
114	select_one YES_NO_DK_REF	Id10129	not(selected(${Id10128}, 'yes'))	C_A	(Id10129) Did (s)he have a recent negative test by a health professional for malaria?	Remind the respondent that we are asking for the diagnosis assessed by a doctor, health worker, or other health professional during the final illness.	<span style="color:blue">Ask whether a malaria test (dipstick or blood slide) was done during the illness that led to death and if “yes” was it negative. Remind the respondent that we are asking for the diagnosis assessed by a doctor, health worker, or other health professional during the final illness.</span>	yes
115	select_one YES_NO_DK_REF	Id10482		C_A	(Id10482) Was there any diagnosis by a health professional of COVID-19?	Remind the respondent that we are asking for the diagnosis assessed by a doctor, health worker, or other health professional during the final illness.	<span style="color:blue">Ask whether the deceased was ever diagnosed to have COVID-19. Remind the respondent that we are asking for the diagnosis assessed by a doctor, health worker, or other health professional during the final illness.</span>	yes
116	select_one YES_NO_DK_REF	Id10483		C_A	(Id10483) Did s(h)e have a recent test for COVID-19?	Remind the respondent that we are asking for the diagnosis assessed by a doctor, health worker, or other health professional during the final illness.	<span style="color:blue">Ask whether a COVID-19 test (nasal/throat swab or dipstick; viral rapid tests or laboratory tests) was done during the illness that led to death. Note that rapid tests are performed or interpreted by a health professional at a health facility. Laboratory tests include RT-PCR and other types of nucleic acid amplification tests (NAATS). If the response to this question is "…	yes
117	select_one select_531	Id10484	selected(${Id10483}, 'yes')	C_A	(Id10484) What was the result?	Prompt for the result of the most recent test in case the deceased had more than 1 test performed	<span style="color:blue">If the deceased had been tested for COVID-19, probe gently about what was the result. In case someone had been tested more than once during the period of final illness, find out whether the LAST test was “positive”, “negative” or “unclear”.</span>
118	select_one YES_NO_DK_REF	Id10130		C_A	(Id10130) Was there any diagnosis by a health professional of dengue fever?	Remind the respondent that we are asking for the diagnosis assessed by a doctor, health worker, or other health professional during the final illness.	<span style="color:blue">Ask whether a diagnosis of dengue was done during the illness that led to death. There may be a local term for dengue fever. If there is one, ensure that it is mentioned in the translated questionnaire, and use that term to ask about dengue fever. Remind the respondent that we are asking for the diagnosis assessed by a doctor, health worker, or other health professional d…	yes
119	select_one YES_NO_DK_REF	Id10131		C_A	(Id10131) Was there any diagnosis by a health professional of measles?	Remind the respondent that we are asking for the diagnosis assessed by a doctor, health worker, or other health professional during the final illness.	<span style="color:blue">Ask whether a diagnosis of measles was done during the illness that led to death. There may be a local term for measles. If there is one, ensure that it is mentioned in the translated questionnaire, and use that term to ask about measles. Remind the respondent that we are asking for the diagnosis assessed by a doctor, health worker, or other health professional during the…	yes
120	select_one YES_NO_DK_REF	Id10132		C_A	(Id10132) Was there any diagnosis by a health professional of high blood pressure?	Remind the respondent that we are asking for the diagnosis assessed by a doctor, health worker, or other health professional during the final illness.	<span style="color:blue">Ask whether the deceased was ever diagnosed to have high blood pressure by a physician or any other health worker. Remind the respondent that we are asking for the diagnosis assessed by a doctor, health worker, or other health professional during the final illness. There may be a local term for hypertension. If there is one, ensure that it is mentioned in the translated q…	yes
121	select_one YES_NO_DK_REF	Id10133		C_A	(Id10133) Was there any diagnosis by a health professional of heart disease?	Remind the respondent that we are asking for the diagnosis assessed by a doctor, health worker, or other health professional during the final illness.	<span style="color:blue">Ask whether the deceased was ever diagnosed to have heart disease by a physician or any other health worker. Remind the respondent that we are asking for the diagnosis assessed by a doctor, health worker, or other health professional during the final illness.</span>	yes
122	select_one YES_NO_DK_REF	Id10134		C_A	(Id10134) Was there any diagnosis by a health professional of diabetes?	Remind the respondent that we are asking for the diagnosis assessed by a doctor, health worker, or other health professional during the final illness.	<span style="color:blue">Ask whether the deceased was diagnosed to have diabetes by a physician or any other health worker. Remind the respondent that we are asking for the diagnosis assessed by a doctor, health worker, or other health professional during the final illness. There may be a local term for diabetes. If there is one, ensure that it is mentioned in the translated questionnaire, and us…	yes
123	select_one YES_NO_DK_REF	Id10135		C_A	(Id10135) Was there any diagnosis by a health professional of asthma?	Remind the respondent that we are asking for the diagnosis assessed by a doctor, health worker, or other health professional during the final illness.	<span style="color:blue">Ask whether the deceased was diagnosed to have asthma by a physician or any other health worker. Remind the respondent that we are asking for the diagnosis assessed by a doctor, health worker, or other health professional during the final illness. There may be a local term for asthma. If there is one, ensure that it is mentioned in the translated questionnaire, and use th…	yes
124	select_one YES_NO_DK_REF	Id10136		C_A	(Id10136) Was there any diagnosis by a health professional of epilepsy?	Remind the respondent that we are asking for the diagnosis assessed by a doctor, health worker, or other health professional during the final illness.	<span style="color:blue">Ask whether the deceased was diagnosed to have epilepsy by a physician or any other health worker. Remind the respondent that we are asking for the diagnosis assessed by a doctor, health worker, or other health professional during the final illness. There may be a local term for epilepsy. If there is one, ensure that it is mentioned in the translated questionnaire, and us…	yes
125	select_one YES_NO_DK_REF	Id10137		C_A	(Id10137) Was there any diagnosis by a health professional of cancer?	Remind the respondent that we are asking for the diagnosis assessed by a doctor, health worker, or other health professional during the final illness.	<span style="color:blue">Ask whether the deceased was ever diagnosed to have cancer by a physician or any other health worker. Remind the respondent that we are asking for the diagnosis assessed by a doctor, health worker, or other health professional during the final illness. There may be a local term for cancer. If there is one, ensure that it is mentioned in the translated questionnaire, and u…	yes
126	select_one YES_NO_DK_REF	Id10138	selected(${isAdult}, '1')	A	(Id10138) Was there any diagnosis by a health professional of Chronic Obstructive Pulmonary Disease (COPD)?	Remind the respondent that we are asking for the diagnosis assessed by a doctor, health worker, or other health professional during the final illness.	<span style="color:blue">Ask whether the deceased was diagnosed to have COPD by a physician or any other health worker. Remind the respondent that we are asking for the diagnosis assessed by a doctor, health worker, or other health professional during the final illness. Persons with COPD have frequent spells of breathlessness along with bouts of cough and sputum, often requiring medical attention…	yes
127	select_one YES_NO_DK_REF	Id10139	selected(${isAdult}, '1')	A	(Id10139) Was there any diagnosis by a health professional of dementia?	Remind the respondent that we are asking for the diagnosis assessed by a doctor, health worker, or other health professional during the final illness.	<span style="color:blue">Ask whether the deceased was ever diagnosed to have dementia by a physician or any other health worker. Remind the respondent that we are asking for the diagnosis assessed by a doctor, health worker, or other health professional during the final illness. You may need to find out the local term for dementia. This is a condition where the person becomes more forgetful usual…	yes
128	select_one YES_NO_DK_REF	Id10140	selected(${isAdult}, '1')	A	(Id10140) Was there any diagnosis by a health professional of depression?	Remind the respondent that we are asking for the diagnosis assessed by a doctor, health worker, or other health professional during the final illness.	<span style="color:blue">Ask whether the deceased was ever diagnosed to have depression by a physician or any other health worker. Remind the respondent that we are asking for the diagnosis assessed by a doctor, health worker, or other health professional during the final illness. You may need to find out the local term for depression. This is a condition where the person becomes more withdrawn f…	yes
129	select_one YES_NO_DK_REF	Id10141	selected(${isAdult}, '1')	A	(Id10141) Was there any diagnosis by a health professional of stroke?	Remind the respondent that we are asking for the diagnosis assessed by a doctor, health worker, or other health professional during the final illness.	<span style="color:blue">Ask whether the deceased was diagnosed to have a stroke by a physician or any other health worker. Remind the respondent that we are asking for the diagnosis assessed by a doctor, health worker, or other health professional during the final illness. There may be a local term for stroke. This is a condition where the person suddenly becomes unconscious and/or has paralysis…	yes
130	select_one YES_NO_DK_REF	Id10142		C_A	(Id10142) Was there any diagnosis by a health professional of sickle cell disease?	Remind the respondent that we are asking for the diagnosis assessed by a doctor, health worker, or other health professional during the final illness.	<span style="color:blue">Ask whether the deceased was ever diagnosed to have sickle cell disease by a physician or any other health worker. Remind the respondent that we are asking for the diagnosis assessed by a doctor, health worker, or other health professional during the final illness. There may be a local term for sickle disease. This is a condition where the person has thinning of blood and…	yes
131	select_one YES_NO_DK_REF	Id10143		C_A	(Id10143) Was there any diagnosis by a health professional of kidney disease?	Remind the respondent that we are asking for the diagnosis assessed by a doctor, health worker, or other health professional during the final illness.	<span style="color:blue">Ask whether the deceased was diagnosed to have kidney disease by a physician or any other health worker recently or during the final illness. Remind the respondent that we are asking for the diagnosis assessed by a doctor, health worker, or other health professional during the final illness. There may be a local term for kidney disease. If there is one, ensure that it is …	yes
132	select_one YES_NO_DK_REF	Id10144		C_A	(Id10144) Was there any diagnosis by a health professional of liver disease?	Remind the respondent that we are asking for the diagnosis assessed by a doctor, health worker, or other health professional during the final illness.	<span style="color:blue">Ask whether the deceased was diagnosed to have liver disease by a physician or any other health worker recently or during the final illness. Remind the respondent that we are asking for the diagnosis assessed by a doctor, health worker, or other health professional during the final illness. There may be a local term for liver disease. If there is one, ensure that it is me…	yes
133	end group			C_A
134	note	nmh		ALL	Unless specified, the following questions on signs, symptoms, treatment and circumstances relate specifically to the illness and the period of illness that led to death.
135	begin group	injuries_accidents		ALL	History of injuries/accidents
136	select_one YES_NO_DK_REF	Id10077	${Id10114}!='yes'	ALL	(Id10077) Did (s)he suffer from any injury or accident that led to her/his death?		<span style="color:blue">This is an opening question to check whether the death was associated with any injury or accident. If the response is “YES”, proceed with the following questions. These questions are generally straightforward and readily understood, with little potential for error in the response, except in the case of stigma or apprehension of involvement with police or other administrat…	yes
137	begin group	injuries_accidents_yes	selected(${Id10077}, 'yes') or selected(${Id10077}, 'dk') or selected(${Id10077}, 'ref')	ALL	Injuries and accidents detail		<span style="color:blue">This is an opening question to check whether the death was associated with any injury or accident. If the response is “YES”, proceed with the following questions. These questions are generally straightforward and readily understood, with little potential for error in the response, except in the case of stigma or apprehension of involvement with police or other administrat…
138	select_one select_534	Id10077_a	selected(${Id10077}, 'yes')	ALL	(Id10077_a) How long after the injury or accident did s/he die?	Establish whether the deceased died within 7 days or more of the accident or injury that led to death. This is important as it will determine the length of the VA interview. If within 7 days then the deceased likely died from the accident or injury and only maternal questions will be asked in addition to the injury section. If more than 7 days, the full VA interview will be conducted.		yes
139	trigger	Id10077_b	selected(${Id10077_a}, 'less')	ALL	(Id10077_b) [Interviewer click "OK" to confirm the answer: She/died less than or equal to 7 days after the accident]		<span style="color:blue">Establish if the deceased died within 7 days or more of the accident or injury that led to death. This is important as it will determine the length of the VA interview. If within 7 days, then the deceased likely died from the accident or injury and only some maternal questions will be asked in addition to the injury section. If more than 7 days, the full VA interview will…	yes
140	select_one YES_NO_DK_REF	Id10079		ALL	(Id10079) Was it a road transport injury?		<span style="color:blue">Road transport injuries are the most common causes of deaths from injuries in developing countries. You do not need to have been in a vehicle to have suffered a road transport injury, for example for deaths of pedestrians. If the response to Id10079 is "YES", questions Id10082–Id10097 should be skipped. If the answer is "NO/DK/Ref", then go to Id10082.</span>	yes
141	select_one YES_NO_DK_REF	Id10082	selected(${Id10079}, 'no') or selected(${Id10079}, 'dk') or selected(${Id10079}, 'ref')	ALL	(Id10082) Was it a non-road transport injury?	Non-road transport injuries include those involving air (e.g. plane), rail (e.g. train), sea or river (e.g. boat, canoe) transportation.	<span style="color:blue">Enquire and record if the death was due to an injury in transport other than on the road. These include fatal injuries involving air (e.g. plane), rail (e.g. train), sea or river (e.g. boat, canoe) transportation. If "YES", record the nature of the accident and the injuries sustained in the free text section of the questionnaire. If the response to Id10082 is "YES", quest…	yes
142	select_one YES_NO_DK_REF	Id10083	selected(${Id10082}, 'no') or selected(${Id10082}, 'dk') or selected(${Id10082}, 'ref')	ALL	(Id10083) Was (s)he injured in a fall?	This includes accidents and cases where it is unknown if it was an accident or whether there was intentional violence.	<span style="color:blue">If the response is "YES", then record the body parts that were injured in the narrative section of the questionnaire. This includes accidents and cases where it is unknown if it was an accident or whether there was intentional violence.If the response to Id10083 is "YES", questions Id10084–Id10097 should be skipped. If the answer is "NO/DK/Ref", then go to Id10084.</span>	yes
143	select_one YES_NO_DK_REF	Id10084	selected(${Id10083}, 'no') or selected(${Id10083}, 'dk') or selected(${Id10083}, 'ref')	ALL	(Id10084) Was there any poisoning?	This includes accidents and cases where it is unknown if it was an accident or whether there was intentional violence.	<span style="color:blue">If the death was due to poisoning from pesticides, kerosene, or any other chemicals, record "YES" here, and note the nature of the poison in the narrative section. This includes accidents and cases where it is unknown if it was an accident or whether there was intentional violence. Poisoning from snakebite or animal sting etc. is not to be included here. If the response t…	yes
144	select_one YES_NO_DK_REF	Id10085	selected(${Id10084}, 'no') or selected(${Id10084}, 'dk') or selected(${Id10084}, 'ref')	ALL	(Id10085) Did (s)he die of drowning?	This includes accidents and cases where it is unknown if it was an accident or whether there was intentional violence.	<span style="color:blue">If the response is "YES", record the location where the drowning occurred –river/lake/sea/swimming pool – in the narrative section of the questionnaire. This includes accidents and cases where it is unknown if it was an accident or whether there was intentional violence.If the response to Id10085 is "YES", questions Id10086–Id10097 should be skipped. If the answer is "NO/…	yes
145	select_one YES_NO_DK_REF	Id10086	selected(${Id10085}, 'no') or selected(${Id10085}, 'dk') or selected(${Id10085}, 'ref')	ALL	(Id10086) Was (s)he injured by a venomous bite or sting from an animal or insect?	This includes accidents and cases where it is unknown if it was an accident or whether there was intentional violence.	<span style="color:blue">Record "YES", if the injury was due to snake bite or any other poisonous insect. This includes accidents and cases where it is unknown if it was an accident or whether there was intentional violence. If "YES", skip to Id10088.</span>	yes
146	select_one YES_NO_DK_REF	Id10087	selected(${Id10086}, 'no') or selected(${Id10086}, 'dk') or selected(${Id10086}, 'ref')	ALL	(Id10087) Was (s)he injured by an animal or insect (non-venomous)?		<span style="color:blue">Record "YES" in the case of dog bite, or injuries from an attack by another animal, and record the detail in the response to the next question. If "NO/DK/Ref", skip to Id10089.</span>	yes
147	select_one select_299	Id10088	selected(${Id10087}, 'yes') or selected(${Id10086}, 'yes')	ALL	(Id10088) What was the animal/insect?		<span style="color:blue">Select dog, snake, insect, scorpion, or other. If not known, select "DK". </span>	yes
148	select_one YES_NO_DK_REF	Id10089	selected(${Id10087}, 'no') or selected(${Id10087}, 'dk') or selected(${Id10087}, 'ref')	ALL	(Id10089) Was (s)he injured by burns/fire?		<span style="color:blue">Burn injuries resulting in death usually cover extensive parts of the body. If the response is "YES", then record the parts of the body affected by burns in the narrative section of the questionnaire.If the response to Id10089 is "YES", questions Id10091–Id10097 should be skipped. If the answer is "NO/DK/Ref", then go to Id10091.</span>	yes
149	select_one YES_NO_DK_REF	Id10091	selected(${Id10089}, 'no') or selected(${Id10089}, 'dk') or selected(${Id10089}, 'ref')	ALL	(Id10091) Was (s)he injured by a firearm?		<span style="color:blue">Use the local term for firearms, and record the response. If the response to Id10091 is "YES", questions Id10092–Id10097 should be skipped. If the answer is "NO/DK/Ref", then go to Id10092.</span>	yes
150	select_one YES_NO_DK_REF	Id10092	selected(${Id10091}, 'no') or selected(${Id10091}, 'dk') or selected(${Id10091}, 'ref')	ALL	(Id10092) Was (s)he stabbed, cut or pierced?		<span style="color:blue">The use of sharp instruments such as knife or sword should be recorded here. If the response to Id10092 is "YES", questions Id10093–Id10097 should be skipped. If the answer is "NO/DK/Ref", then go to Id10093.</span>	yes
151	select_one YES_NO_DK_REF	Id10093	selected(${Id10092}, 'no') or selected(${Id10092}, 'dk') or selected(${Id10092}, 'ref')	ALL	(Id10093) Was (s)he strangled?		<span style="color:blue">Use the local term for choking of the neck by force, whether by hand, rope or other object. If the response to Id10093 is "YES", questions Id10094–Id10097 should be skipped. If the answer is "NO/DK/Ref", then go to Id10096.</span>	yes
152	select_one YES_NO_DK_REF	Id10096	selected(${Id10093}, 'no') or selected(${Id10093}, 'dk') or selected(${Id10093}, 'ref')	ALL	(Id10096) Was s(h)e electrocuted?	This includes accidents and cases where it is unknown if it was an accident or whether there was intentional violence.	<span style="color:blue">If the death was due to electric shock, record "YES" here. This includes accidents and cases where it is unknown if it was an accident or whether there was intentional violence. If the response to Id10096 is "YES", questions Id10094–Id10097 should be skipped. If the answer is "NO/DK/Ref", then go to Id10094.</span>	yes
153	select_one YES_NO_DK_REF	Id10094	selected(${Id10096}, 'no') or selected(${Id10096}, 'dk') or selected(${Id10096}, 'ref')	ALL	(Id10094) Was (s)he injured by a blunt force?	A blunt force trauma is a non-penetrating injury from an object.	<span style="color:blue">Injury caused by blunt force such as a stick or a heavy object, which may not cause direct external injury but can be sufficiently serious to cause fractures, internal bleeding and death. Explain the meaning of blunt force, and record the response accordingly.</span>	yes
154	select_one YES_NO_DK_REF	Id10095	selected(${Id10096}, 'no') or selected(${Id10096}, 'dk') or selected(${Id10096}, 'ref')	ALL	(Id10095) Was (s)he injured by a force of nature?	Forces of nature can include lightning, flooding, earthquake, tsunami, bush fire, volcanic eruption, etc.	<span style="color:blue">Forces of nature include lightning, flood, earthquake, tsunami, bush fire, volcanic eruption, etc. If the response is "YES", then record the force of nature in the narrative section of the questionnaire. If the response is "YES", skip to Id10100. </span>	yes
155	select_one YES_NO_DK_REF	Id10097	selected(${Id10095}, 'no') or selected(${Id10095}, 'dk') or selected(${Id10095}, 'ref')	ALL	(Id10097) Did (s)he suffer any other injury?		<span style="color:blue">In case the injury occurred under circumstances that do not fit into the above categories (e.g. hanging, landmine blast etc.) record the response accordingly in the narrative section.</span>	yes
156	select_one YES_NO_DK_REF	Id10098	not(selected(${Id10095}, 'yes'))	ALL	(Id10098) Was the injury accidental?		<span style="color:blue">This question identifies whether the injury was unintentional. If "YES", go to Id10351.</span>	yes
157	select_one YES_NO_DK_REF	Id10099	${ageInYears2}>=10 and (selected(${Id10098}, 'no') or selected(${Id10098}, 'dk') or selected(${Id10098}, 'ref'))	C_A	(Id10099) Was the injury self-inflicted?		<span style="color:blue">This is a sensitive question, given the traumatic personal event. Ensure that this question is put across in an empathetic manner, and allow sufficient time for the respondent to answer. This is a subjective opinion of the respondent. If possible, try to corroborate the evidence with other local information, and record notes in the narrative portion of the questionnaire. …	yes
158	select_one YES_NO_DK_REF	Id10100	not(selected(${Id10098}, 'yes')) and (selected(${Id10099}, 'no') or selected(${Id10099}, 'dk') or selected(${Id10099}, 'ref') or ${ageInYears2}<10 or selected(${isNeonatal}, '1'))	ALL	(Id10100) Was the injury intentionally inflicted by someone else?		<span style="color:blue">Enquire if the injury was caused by an act of violence either directly by another person or by a circumstance intentionally created by another person (e.g. act of terrorism).</span>	yes
159	end group			ALL
160	end group			ALL
161	begin group	illhistory		ALL	Health history
162	integer	Id10351	(selected(${Id10114}, 'no') or ${Id10114} = 'NaN' or string-length(${Id10114}) = 0) and selected(${isNeonatal}, '1') and (selected(${Id10098}, 'yes') or ${Id10098} = 'NaN' or string-length(${Id10098}) = 0) and not(selected(${Id10077_a}, 'less'))	N	(Id10351) How many days old was the baby when the fatal illness started?	Maximum number of days for neonates is 27 days. The answer could be given in another unit, but for data entry use days. Less than 24 hours=0 days; 1 week=7 days. Enter "99" for "don't know." Enter "88" for "refuse."	<span style="color:blue">This question is asked to determine the age in days at the start of the illness. In most instances of early neonatal death, this would be right from the day of birth, day zero. You should only answer in days. The maximum number of days for neonates is 27 days. Less than 24 hours = 0 days. Use 1 week = 7 days to determine the number of days. For don’t know, enter “99”. For…	yes					(.>=0 and .<=${ageInDaysNeonate}) or .=99 or .=88	Please enter a value less than the age in days at death.
163	select_one YES_NO_DK_REF	Id10408	(((selected(${Id10114}, 'no') or ${Id10114} = 'NaN' or string-length(${Id10114}) = 0) and selected(${isNeonatal}, '1')) or selected(${isChild}, '1') ) and not(selected(${Id10077_a}, 'less'))	N_C	(Id10408) Before the illness that led to death, was the baby/the child growing normally?		<span style="color:blue">The question is to ascertain a period of normal health where there is growth/weight gain before the onset of the terminal illness. </span>	yes
164	begin group	illdur	not(selected(${Id10114}, 'yes')) and not(selected(${Id10077_a}, 'less'))	ALL	Duration of illness
165	integer	Id10120_0	selected(${isNeonatal}, '1')	N	(Id10120_0) For how many days was (s)he ill before death?	If the respondent is unable to answer, prompt: Was s(h)e ill for less than 1 week - interviewer to enter 6 days; 1 to 2 weeks - interviewer to enter 13 days; 2 to 3 weeks - interviewer to enter 20 days; 3 to 4 weeks – interviewer to enter 27 days.	<span style="color:blue">Ask the number of days (s)he was ill during the illness that lead to death. If less than 24 hours, enter “0”. A valid entry is less than the neonate’s age at death. If the respondent can’t recall exactly how many days was the deceased ill before death, prompt and record according to what is medically relevant to capture. If the deceased was ill for:</span> <span style="co…	yes					(.>=0 and .<=${ageInDaysNeonate}) or .=99 or .=88	Please enter a value less then neonatal age in days at death.
166	select_one units_1	id10120_unit	selected(${isChild}, '1') or selected(${isAdult}, '1')	C_A	(id10120_unit) For how long was (s)he ill before death?	If the respondent is unable to answer, prompt: Was s(h)e ill for less than 3 weeks (interviewer enter 14 days); or more that three weeks (interviewer to enter 1 month) before death?	<span style="color:blue">Select the best unit according to the response – days, months, or years. If less than 24 hours, select days and enter “0”. If the response was greater than 30 days, ask the respondent to report in either months or years. If the response was greater than 11 months, ask the respondent to report in years. A valid response is less than the child’s age at death. If the respond…	yes
167	integer	Id10121	${id10120_unit}='months'	C_A	(Id10121) Months			yes					.>=1 and (.<= ${ageInMonthsByYear} and .<=11)	If response was greater than 11 months, ask respondent to report time in years. Please check as well that the value entered is less than the age of the deceased.
168	integer	Id10122	${id10120_unit}='years'	C_A	(Id10122) Years			yes					.>=1 and .<=${ageInYears2}	Duration entered exceeds age at death.
169	integer	Id10120_1	${id10120_unit}='days'	C_A	(Id10120_1) Days	Less than 24 hours = 0 days.		yes					.>=0 and .<=30	If response was greater than 30 days, ask respondent to report time in another unit.
170	calculate	Id10120		ALL	(Id10120) Calculated number of Days with illness			yes			if(selected(${isNeonatal}, '1'),${Id10120_0}, if(${id10120_unit}='days', ${Id10120_1},if(${id10120_unit}='months', ${Id10121} * 30, ${Id10122} * 365)))				TRUE
171	end group			ALL
172	select_one YES_NO_DK_REF	Id10123	not(selected(${Id10114}, 'yes')) and not(selected(${Id10077_a}, 'less'))	ALL	(Id10123) Did (s)he die suddenly?	Suddenly refers to dying within 24 hours of being in regular good health.	<span style="color:blue">Ask whether the deceased died unexpectedly within 24 hours of being in regular good health. In some cases, a person may experience acute illness and then seem to recover for some time before then experiencing sudden death. These cases can still be considered yes responses for this question. That is when it is thought a person is recuperating from an illness and then they …	yes
173	begin group	signs_symptoms_final_illness	not(selected(${Id10114}, 'yes')) and not(selected(${Id10077_a}, 'less'))	ALL	General signs and symptoms associated with final illness
174	select_one YES_NO_DK_REF	Id10147		ALL	(Id10147) Did (s)he have a fever?	Fever is a term used when the body feels abnormally warm or hot to touch, and/or when a thermometer records an abnormally high temperature.	<span style="color:blue">Fever is a term used when the body feels abnormally warm or hot to touch, and/or when a thermometer records an abnormally high temperature. Fever is a common symptom of infections, and is often present in combination with other symptoms. Fever is a subtle sign in newborn infants, and may not be noticed by the mother or relatives. Most communities / languages have a local …	yes
175	integer	Id10148_a	selected(${Id10147}, 'yes') and selected(${isNeonatal}, '1')	N	(Id10148_a) How many days did the fever last?	If less than 1 day or 24 hours, enter 0 days. Use 1 week = 7 days to determine number of days. For don't know, enter "99." For refused, enter "88."	<span style="color:blue">In most acute infections, fever is present for at least 1–2 days during the period leading to death. In some chronic infections, fever can be present for a longer duration. Obtaining the approximate duration is helpful in making the diagnosis of the specific infection. If less than 1 day or 24 hours, enter “0”. Use 1 week = 7 days to determine the number of days. For don’…	yes					(.>=0 and .<=${ageInDaysNeonate}) or .=99 or .=88	Please enter a value less then neonatal age in days at death.
176	select_one units_2	Id10148_units	selected(${Id10147}, 'yes') and (selected(${isChild}, '1') or selected(${isAdult}, '1'))	C_A	(Id10148_units) How long did the fever last?	If the respondent is unable to answer, prompt: Did the fever last less than 1 week (interviewer to enter 6 days); less than two weeks (interviewer to enter 13 days); or more than 2 weeks( interviewer to enter 15 days)? Enter 1 unit only: 0-30 days or 1-60 months. Less than 1 day or 24 hours = 0 days; 1 week = 7 days.		yes
177	integer	Id10148_b	${Id10148_units}='days'	C_A	(Id10148_b) [Enter how long the fever lasted in days]:	Enter 0-30 days. Less than 1 day or 24 hours = 0 days; 1 week = 7 days.		yes					.>=0 and .<=30	If response was greater than 30 days, ask respondent to report time in months.
178	integer	Id10148_c	${Id10148_units}='months'	C_A	(Id10148_c) [Enter how long the fever lasted in months]:	Enter 1-60 months.		yes					.>=1 and .<=60	Likely response is under 60 months. If response was greater than 60 months, confirm the response and enter 60.
179	calculate	Id10148	selected(${Id10147}, 'yes')	ALL	(Id10148) How many days did the fever last?						if(selected(${isNeonatal}, '1'), ${Id10148_a},if(${Id10148_units}='days', ${Id10148_b},int(${Id10148_c} * 30)))
180	select_one YES_NO_DK_REF	Id10149	selected(${Id10147}, 'yes')	ALL	(Id10149) Did the fever continue until death?		<span style="color:blue">In the case of fevers of longer duration, it is important to know whether the fever was also a part of the terminal illness period prior to death. </span>	yes
181	select_one select_63	Id10150	(selected(${isChild}, '1') or selected(${isAdult}, '1')) and selected(${Id10147}, 'yes')	C_A	(Id10150) How severe was the fever?		<span style="color:blue">Severity refers to the degree of fever, which may be rather high in some conditions, when the body feels very hot. In many instances, it may be difficult for the respondent to define the severity of fever, hence record the degree of severity perceived and reported by the respondent. Select the appropriate response.</span>	yes
182	select_one select_64	Id10151	(selected(${isChild}, '1') or selected(${isAdult}, '1')) and selected(${Id10147}, 'yes')	C_A	(Id10151) What was the pattern of the fever?		<span style="color:blue">Some infections produce characteristic patterns of fever – continuous, or on and off; or fever only at night. In case the question is not directly understood, mention these different patterns and enquire if the fever followed any of these patterns, and record the response accordingly.</span>
183	select_one YES_NO_DK_REF	Id10153		ALL	(Id10153) Did (s)he have a cough?		<span style="color:blue">Cough is a common symptom and very important sign of infections and other conditions of the respiratory system. Respiratory conditions such as pneumonia are sometimes present during terminal stages of other illnesses especially in the elderly, hence a positive response to this question can be found. Ask this question with care and double check a negative response, as this…	yes
184	select_one units_2	Id10154_units	(selected(${isChild}, '1') or selected(${isAdult}, '1')) and selected(${Id10153}, 'yes')	C_A	(Id10154_units) For how long did (s)he have a cough?	If the respondent is unable to answer, prompt: Did the cough last less than 3 weeks (interviewer to enter 20 days); or at least 3 weeks (interviewer to enter 22 days)? Enter 1 unit only: 0-30 days or 1-60 months. Less than 1 day or 24 hours = 0 days; 1 week = 7 days.	<span style="color:blue">The duration of cough helps determine whether the respiratory condition was the principal illness leading to death, when cough is present along with symptoms pertaining to other body systems. In some cases, there may be frequent, recurrent episodes of cough over several years, so if required, the interviewer should clarify this point with the respondent. Probe carefully a…	yes
185	integer	Id10154_a	${Id10154_units}='days'	C_A	(Id10154_a) [Enter how long (s)he had a cough in days]:	Enter 0-30 days. Less than 1 day or 24 hours = 0 days; 1 week = 7 days.		yes					.>=0 and .<=30	If response was greater than 30 days, ask respondent to report time in months.
186	integer	Id10154_b	${Id10154_units}='months'	C_A	(Id10154_b) [Enter how long (s)he had a cough in months]:	Enter 1-60 months.		yes					.>=1 and .<=60	Likely response is under 60 months. If response was greater than 60 months, confirm the response and enter 60.
187	calculate	Id10154	(selected(${isChild}, '1') or selected(${isAdult}, '1')) and selected(${Id10153}, 'yes')	C_A	(Id10154) For how many days did (s)he have a cough?						if(${Id10154_units}='days', ${Id10154_a},int(${Id10154_b} * 30))
188	select_one YES_NO_DK_REF	Id10155	(selected(${isChild}, '1') or selected(${isAdult}, '1')) and selected(${Id10153}, 'yes')	C_A	(Id10155) Was the cough productive, with sputum?		<span style="color:blue">Often a person may just have a dry cough. When someone is suffering from diseases like pneumonia or TB, a bout of cough could end with the spitting of some secretions produced from the breathing tubes in the chest, which is termed as phlegm (sputum).The secretions could be clear or whitish fluid, or coloured (pus), or even blood (see Id10157). There is often a local term …	yes
189	select_one YES_NO_DK_REF	Id10156	(selected(${isChild}, '1') or selected(${isAdult}, '1')) and selected(${Id10153}, 'yes')	C_A	(Id10156) Was the cough very severe?		<span style="color:blue">The severity of the cough refers to its prominence among the symptoms present in the deceased. It is often difficult to define severity. However, one could assess the severity of cough by asking if there were prolonged bouts of cough, or whether the cough was aggravated by lying down position or physical exertion, and/or it affected sleep. </span>	yes
190	select_one YES_NO_DK_REF	Id10157	(selected(${isChild}, '1') or selected(${isAdult}, '1')) and selected(${Id10153}, 'yes')	C_A	(Id10157) Did (s)he cough up blood?		<span style="color:blue">A child with pneumonia may produce streaks of blood in the sputum. This may also occur in tuberculosis and lung cancer, but these conditions are relatively rare in children. Presence of blood in the sputum is a readily recognized sign, and something that respondents are likely to remember, as told to them by the deceased or witnessed by them. This sign often also triggers…	yes
191	select_one YES_NO_DK_REF	Id10158	(selected(${isChild}, '1') and selected(${Id10153}, 'yes')) or (selected(${isNeonatal}, '1') and not(selected(${Id10114}, 'yes')) and selected(${Id10153}, 'yes'))	N_C	(Id10158) Did (s)he make a whooping sound when coughing?		<span style="color:blue">In some instances, the child may make a loud whooping sound while breathing in before a bout of coughing. This is a characteristic sound which may be recalled by the respondent, particularly when the cough was termed to be severe.</span>	yes
192	select_one YES_NO_DK_REF	Id10159		ALL	(Id10159) Did s/he have any difficulty breathing or breathlessness?	Breathing difficulties are an important feature that aid identification of the cause of death, and can be observed in the form of struggling to breath or feeling out of breath.	<span style="color:blue">Breathing difficulties are an important feature that aid identification of the cause of death, and can be observed in the form of abnormally noisy breathing, as if created by some sort of obstruction in the airways (windpipe).Breathlessness is defined as taking deep breaths, or having a feeling of or observed to be making an excessive or extra effort to breathe. A short p…	yes
193	begin group	breathdur	selected(${Id10159}, 'yes')	ALL	Duration of breathing difficulty
194	integer	Id10161_0	selected(${isNeonatal}, '1')	N	(Id10161_0) For how many days did the difficulty breathing or breathlessness last?	If less than 1 day or 24 hours, enter 0 days. Use 1 week = 7 days to determine the number of days. For don't know, enter "99." For refused, enter "88."	<span style="color:blue">Duration of the difficult breathing or breathlessness can help understand the severity of the illness and its relationship to the cause of death. Record the number of days for which the child was observed to be having difficulty breathing or being breathless. If it was observed only less than 1 day = 0 days. A response to the duration of difficulty breathing can go from 0…	yes					(.>=0 and .<=${ageInDaysNeonate}) or .=99 or .=88	Please enter a value less then neonatal age in days at death.
195	select_one units	id10161_unit	selected(${isChild}, '1') or selected(${isAdult}, '1')	C_A	(Id10161_unit) For how long did the difficulty breathing or breathlessness last?	If the respondent is unable to answer, prompt: Did the difficulty breathing or breathlessness last for less than 3 days (interviewer to enter 2 days), or for at least 3 days (interviewer to enter 4 days)?	<span style="color:blue">Duration of the difficult breathing or breathlessness can help understand the severity of the illness and its relationship to the cause of death. In young children with asthma, the difficulty with breathing occurs as specific episodes lasting for a few days, at the most. In the case of breathing difficulty with pneumonia, it may be present for a few days up to 1–2 weeks, …
196	integer	Id10161_1	${id10161_unit}='days'	C_A	(Id10161_1) [Enter how long the difficult breathing or breathlessness lasted in days]:	Enter 0-30 days. Less than 1 day or 24 hours = 0 days; 1 week = 7 days.		yes					.>=0 and .<=30	If response was greater than 30 days, ask respondent to report time in another unit.
197	integer	Id10162	${id10161_unit}='months'	C_A	(Id10162) [Enter how long the difficult breathing or breathlessness lasted in months]:	Enter 1-60 months.		yes					.>=1 and .<=11	If response was greater than 11 months, ask respondent to report time in years.
198	integer	Id10163	${id10161_unit}='years'	C_A	(Id10163) [Enter how long the difficult breathing or breathlessness lasted in years]:	Enter number of years less than age at death.		yes					.>=1 and .<=${ageInYears2}	Duration entered exceeds age at death.
199	calculate	Id10161		ALL	(Id10161) Calculated number of Days with illness			yes			if(selected(${isNeonatal}, '1'),${Id10161_0}, if(${id10161_unit}='days', ${Id10161_1},if(${id10161_unit}='months', ${Id10162} * 30, ${Id10163} * 365)))				TRUE
200	end group			ALL
201	select_one select_80	Id10165	(selected(${isChild}, '1') or selected(${isAdult}, '1')) and selected(${Id10159}, 'yes')	C_A	(Id10165) Was the difficulty in breathing continuous or on and off?		<span style="color:blue">As described above, the breathing difficulty causing wheezing in asthma is on and off, over months and years, and is an important feature. Noisy difficult breathing associated with childhood pneumonia can be continuous during the illness. In neonatal and infant pneumonia, noisy breathing occurs only continuously with each breath, during the terminal illness, for only seve…	yes
202	select_one YES_NO_DK_REF	Id10170	selected(${isAdult}, '1') and selected(${Id10159}, 'yes')	A	(Id10170) Was (s)he unable to carry out daily routines due to breathlessness?	A person with severe breathlessness will struggle to do daily routines, such as walking short distance or taking a bath, and will need assistance from someone.		yes
203	select_one YES_NO_DK_REF	Id10171	selected(${isAdult}, '1') and selected(${Id10159}, 'yes')	A	(Id10171) Was (s)he breathless while lying flat?		<span style="color:blue">In advanced stages of heart failure, or COPD, breathlessness even occurs when lying flat, and often interferes with sleep. In many instances, the person sleeps in a propped up position with several pillows to support the back and neck. Ask whether the deceased was breathless while lying flat during the final illness, and record the response.</span>	yes
204	select_one YES_NO_DK_REF	Id10166		ALL	(Id10166) Did (s)he have fast breathing?		<span style="color:blue">Fast breathing usually accompanies fever, and is one of the signs of pneumonia in neonates and children. This is a subtle sign, and may not be noticed to be independent of breathlessness or noisy breathing. This is usually a subjective observation of the respondent, so record the response as told, without further probing. Neonates and children if the response is "NO/DK/Re…	yes
205	integer	Id10167_a	selected(${Id10166}, 'yes') and selected(${isNeonatal}, '1')	N	(Id10167_a) For how many days did the fast breathing last?	If less than 1 day or 24 hours, enter 0 days. Use 1 week = 7 days to determine the number of days. For don't know, enter "99." For refused, enter "88."	<span style="color:blue">The duration of fast breathing indicates severity of illness but is a difficult sign for recognition and recall. If less than 1 day or 24 hours, enter “0”. A valid duration cannot be longer than the age in days of the deceased. Use 1 week = 7 days to determine the number of days. For don’t know, enter “99”. For refused, enter “88”.</span>	yes					(.>=0 and .<=${ageInDaysNeonate}) or .=99 or .=88	Please enter a value less then neonatal age in days at death.
206	select_one units_2	Id10167_units	selected(${Id10166}, 'yes') and (selected(${isChild}, '1') or selected(${isAdult}, '1'))	C_A	(Id10167_units) How long did the fast breathing last?	If the respondent is unable to answer, prompt: Did the difficulty breathing last for less than 2 weeks (interviewer to enter 13 days), or for at least 2 weeks (interviewer to enter 15 days)?	<span style="color:blue">Usually the duration of fast breathing in the case of pneumonia will be similar to the duration of the final illness. If the respondent reports a longer duration of fast breathing 2022 WHO VA questionnaire for the death of a child aged under 4 weeks to 11 years than final illness clarify that you are asking about the fast breathing during the final illness. Select the bes…	yes
207	integer	Id10167_b	${Id10167_units}='days'	C_A	(Id10167_b) [Enter how long the fast breathing lasted in days]:	Enter 0-30 days. Less than 1 day or 24 hours = 0 days; 1 week = 7 days.		yes					.>=0 and .<=30	If response was greater than 30 days, ask respondent to report time in months.
208	integer	Id10167_c	${Id10167_units}='months'	C_A	(Id10167_c) [Enter how long the fast breathing lasted in months]:	Enter 1-60 months.		yes					.>=1 and .<=60	Likely response is under 60 months. If response was greater than 60 months, confirm the response and enter 60.
209	calculate	Id10167	selected(${Id10166}, 'yes')	ALL	(Id10167) How long did the fast breathing last?						if(selected(${isNeonatal}, '1'), ${Id10167_a},if(${Id10167_units}='days', ${Id10167_b},${Id10167_c} * 30))
210	select_one YES_NO_DK_REF	Id10172	selected(${isNeonatal}, '1') or selected(${isChild}, '1')	N_C	(Id10172) Did you see the lower chest wall/ribs being pulled in as the child breathed in (chest in-drawing)?	Ask only for children under the age of 12 years. Show photos if available.	<span style="color:blue">Usually the chest walls rise and expand during inspiration. In case of airway obstruction or severe lung disease, there is a reversal, with the lower chest wall (particularly the spaces between ribs) being pulled inwards while breathing in. This can be noticed by a person who is closely caring for the sick neonate/child. Some communities have a local term for this sign. I…	yes
211	select_multiple select_501	Id10173_nc	selected(${isNeonatal}, '1') or selected(${isChild}, '1')	N_C	(Id10173_nc) Did his/her breathing sound like any of the following:		<span style="color:blue">VA interviewers should be aware of and be able to describe and/or demonstrate these examples of difficulty in breathing which produce abnormal sounds, and record the response accordingly. These include a whistling sound (commonly called wheezing). Other abnormal sounds produced during difficult breathing in neonates with respiratory illness are stridor (noisy while breath…	yes					not((selected(., 'dk')) and count-selected(.) > 1) and not((selected(., 'ref')) and count-selected(.) > 1) and not((selected(., 'no')) and count-selected(.) > 1)	It is not possible to select "Don't know" or "refuse" or "no" together with other options. Please go back and correct the selection.
212	select_one YES_NO_DK_REF	Id10173_a	selected(${isAdult}, '1')	A	(Id10173_a) Did (s)he have wheezing?		<span style="color:blue">Wheezing is a whistling sound that comes from the chest while breathing out. The VA interviewer should be trained to demonstrate wheezing to the respondent. Play audio file if available. </span>	yes
213	calculate	Id10173		A	(Id10173) During the illness that led to death did his/her breathing sound like any of the following:						if(selected(${isAdult}, '1'),${Id10173_a} ,${Id10173_nc})
214	select_one YES_NO_DK_REF	Id10174	selected(${isChild}, '1') or selected(${isAdult}, '1')	C_A	(Id10174) Did (s)he have chest pain?		<span style="color:blue">Chest pain has many possible causes that fall into two major categories: cardiac and non-cardiac causes. This question aims to identify whether chest pain occurred during the illness preceding death, and to identify cardiac chest pain related to heart attack. Cardiac chest pain starts suddenly, is often very severe, lasts for about 30 minutes to an hour, and usually subsi…	yes
215	select_one YES_NO_DK_REF	Id10175	selected(${isAdult}, '1') and selected(${Id10174}, 'yes')	A	(Id10175) Was the chest pain severe?		<span style="color:blue">Severity of chest pain can be judged from descriptions of extreme heaviness or tightness in central chest completely overwhelming all the individual’s functions and activities, with sweating and possibly collapse. Less severe chest pain is associated with breath movements or local tenderness on chest wall, and is often non-cardiac chest pain. This is usually tolerated, an…
216	integer	Id10176	(selected(${isChild}, '1') or selected(${isAdult}, '1')) and selected(${Id10174}, 'yes')	C_A	(Id10176) How many days before death did (s)he have chest pain?	If the respondent is unable to answer, prompt: Did s(h)e have chest paint for less than 3 days before death (interviewer to enter 2 days), or for at least more than 3 days before death (interviewer to enter 4 days)? Less than 1 day or 24 hours = 0 days; 1 week = 7 days. For don't know, enter "99." For refused, enter "88."	<span style="color:blue">Chest pain associated with cardiac disease is usually of acute onset and short duration. It often occurs within 24 hours before death. However, there may have been previous episodes of acute sudden chest pain, or chronic chest pain under medication, which may appear on exercise. If there were multiple episodes, record the duration since the last severe chest pain episode …	yes					.>=0 and .<=99	Please enter a value between 0 and 99. If response was greater than 98 days, confirm the response and enter 98.
217	begin group	paindur	selected(${Id10174}, 'yes')	C_A	Duration of the chest pain
218	select_one H_D_DK_REF	Id10178_unit	selected(${isChild}, '1') or selected(${isAdult}, '1')	C_A	(Id10178_unit) How long did the chest pain last?	Round up the response given by the respondent as needed (e.g. if chest pain lasted for 2 hours 30 mins; enter 3 hours). If the respondent is unable to answer, prompt: Did the chest pain last for less than 1 hour (interviewer to enter 0 hours),1 to 4 hours (interviewer to enter 4 hours), 5 to 23 hours (interviewer to enter 23 hours).	<span style="color:blue">Sometimes, the bout of chest pain leads to unconsciousness and death, within a short period after the onset of chest pain. Acute chest pain of cardiac origin could last for 2–3 hours or so. Hence, the duration of chest pain is important for establishing the diagnosis. Select the best unit according to the response - hours or days. A valid response is between 1–23 hours, o…	yes
219	integer	Id10179	${Id10178_unit}='hours'	C_A	(Id10179) [Enter how long the chest pain lasted in hours]:	Enter 0-23 hours.		yes					.>=0 and .<=23	If response was greater than 23 hours, ask respondent to report time in days.
220	integer	Id10179_1	${Id10178_unit}='days'	C_A	(Id10179_1) [Enter how long the chest pain lasted in days]:	Enter 0-30 days. 1 week = 7 days.		yes					.>=1 and .<=${Id10176}	Response should be less than the response for ID10176.
221	end group			C_A
222	select_one YES_NO_DK_REF	Id10181		ALL	(Id10181) Did (s)he have diarrhoea?	Ask the respondent about his/her understanding of what is diarrhoea (having more frequent loose or liquid stools than usual); if unclear, explain to the respondent what is diarrhoea . Diarrhoea means having more frequent loose or liquid stools than usual.	<span style="color:blue">Ask the respondent about her/his understanding of what is diarrhoea (having more frequent loose or liquid stools than usual); if unclear or wrong, explain to the respondent that diarrhoea is the frequent passage of loose or watery stools, with or without blood. There may be local terms to describe it, if so include them in the local translated version of the questionnaire…	yes
223	select_one units_2	Id10182_units	(selected(${isChild}, '1') or selected(${isAdult}, '1')) and selected(${Id10181}, 'yes')	C_A	(Id10182_units) How long did (s)he have diarrhoea?	If the respondent is unable to answer, prompt: Did the diarrhoea last for less than 2 weeks (interviewer to enter 13 days); between two to four weeks (interviewer to enter 15 days); or for more than 4 weeks (interviewer to enter 29 days)?	<span style="color:blue">This question is asked if the deceased reported having diarrhoea. This could occur over varying periods of time; e.g. in conditions such as HIV/AIDS, chronic malnutrition; or coeliac disease, the affected individual could have diarrhoea over prolonged periods extending over weeks or months. On the other hand, it may be an episode of diarrhoea immediately preceding death. …	yes
224	integer	Id10182_a	${Id10182_units}='days'	C_A	(Id10182_a) [Enter how long (s)he have diarrhoea in days]:	Enter 0-30 days. Less than 1 day or 24 hours = 0 days; 1 week = 7 days.		yes					.>=0 and .<=30	If response was greater than 30 days, ask respondent to report time in months.
225	integer	Id10182_b	${Id10182_units}='months'	C_A	(Id10182_b) [Enter how long (s)he have diarrhoea in months]:	Enter 1-60 months.		yes					.>=1 and .<=60	Likely response is under 60 months. If response was greater than 60 months, confirm the response and enter 60.
226	calculate	Id10182	(selected(${isChild}, '1') or selected(${isAdult}, '1')) and selected(${Id10181}, 'yes')	C_A	(Id10182) For how many days did (s)he have diarrhoea?						if(${Id10182_units}='days', ${Id10182_a},${Id10182_b} * 30)
227	integer	Id10183	(selected(${isChild}, '1') or selected(${isNeonatal}, '1')) and selected(${Id10181}, 'yes')	N_C	(Id10183) How many stools did the baby or child have on the day that diarrhoea was most frequent?	For don't know, enter "99." For refused, enter "88."	<span style="color:blue">This question records the frequency of diarrhoea. Ask the respondent the maximum number of times the deceased had diarrhoea on any day in the period immediately preceding death, and record this number in the space provided. A valid response is between 0 and 20. If the response was more than 20 stools, confirm the response and enter “20”. For don’t know, enter “99”. For re…	yes					(.>=0 and .<=20) or .=99 or .=88	Please enter a value between 1-20, 88, 99. If the response is more than 20, confirm the response and enter 20.
228	integer	Id10184_a	selected(${Id10181}, 'yes') and selected(${isNeonatal}, '1')	N	(Id10184_a) How many days before death did the diarrhoea start?	If the respondent is unable to answer, prompt: Did the diarrhoea start less than 3 days before death (interviewer to enter 2 days), or did it start at least 3 days before death (interviewer to enter 4 days)? If less than 1 day or 24 hours, enter 0 days. Use 1 week = 7 days to determine the number of days. For don't know, enter "99." For refused, enter "88."	<span style="color:blue">This question is asked to specifically relate the episode of diarrhoea to the death. If acute diarrhoea, record the number of days from onset to death. If chronic diarrhoea, record the duration of the final episode. If less than 1 day or 24 hours, enter “0” days. A valid duration cannot be longer than the age in days of the deceased. Use 1 week = 7 days to determine the n…	yes					(.>=0 and .<=${ageInDaysNeonate}) or .=99 or .=88	Please enter a value less then neonatal age in days at death.
229	select_one units_2	Id10184_units	selected(${Id10181}, 'yes') and selected(${isChild}, '1')	C	(Id10184_units) How long before death did the diarrhoea start?	If the respondent is unable to answer, prompt: Did the diarrhoea start less than 3 days before death (interviewer to enter 2 days), or did it start at least 3 days before death (interviewer to enter 4 days)? Enter 1 unit only: 0-30 days or 1-60 months. Less than 1 day or 24 hours = 0 days; 1 week = 7 days.	<span style="color:blue">This question is asked to specifically relate the episode of diarrhoea to the death. If acute diarrhoea (only a few days), record the number of days from onset to death. If chronic diarrhoea (recurrent episodes over several weeks), record the duration of the final episode. Select the best unit according to the response – days or months. A valid response is between 0–30 da…	yes
230	integer	Id10184_b	${Id10184_units}='days'	C	(Id10184_b) [Enter how long before death the diarrhoea started in days]:	Enter 0-30 days. Less than 1 day or 24 hours = 0 days; 1 week = 7 days.		yes					.>=0 and .<=30	If response was greater than 30 days, ask respondent to report time in months.
231	integer	Id10184_c	${Id10184_units}='months'	C	(Id10184_c) [Enter how long before death the diarrhoea started in months]:	Enter 1-60 months.		yes					.>=0 and .<=60	Likely response is under 60 months. If response was greater than 60 months, confirm the response and enter 60.
232	select_one YES_NO_DK_REF	Id10185	selected(${isChild}, '1') and selected(${Id10181}, 'yes')	C	(Id10185) Did the diarrhoea continue until death?		<span style="color:blue">A positive response to this question gives substantial basis for considering diarrhoea among the potential causes of death. However, in some instances, the deceased may have slipped into unconsciousness and not consumed food for some time before death, therefore the diarrhoea may have stopped before death. Then, the response to this question would need to be taken into co…	yes
233	select_one YES_NO_DK_REF	Id10186		ALL	(Id10186) At any time during the final illness was there blood in the stools?		<span style="color:blue">It may be related to the diarrhoea, if present. In some infections, there may be blood in the stools, but mostly in children and adults, but rare in neonates. It is common for this to be observed by carers of sick neonates, if present.</span>	yes
234	select_one YES_NO_DK_REF	Id10188		ALL	(Id10188) Did (s)he vomit?		<span style="color:blue">Vomiting is a well-recognised symptom common to abdominal disease, but can occur in other conditions such as meningitis, urinary tract infection or other systemic infections. Its association with other symptoms can assist with identification of the cause of death. Neonates: if "NO/DK/Ref", skip to Id10275. For ADULTS and CHILDREN ONLY - if "NO/DK/Ref", skip to Id10194 </s…	yes
235	select_one units_2	Id10190_units	selected(${Id10188}, 'yes') and selected(${isAdult}, '1')	A	(Id10190_units) For how long did (s)he vomit?	If the respondent is unable to answer, prompt: Did s(h)e vomit for less than 3 days (interviewer to enter 2 days), or for more than 3 days (interviewer to enter 4 days)? Enter 1 unit only: 0-30 days or 1-60 months. Less than 1 day or 24 hours = 0 days; 1 week = 7 days.	<span style="color:blue">It is helpful to know the period of time over which the episodes of vomiting were present, in order to understand the relationship of this symptom to a potential cause. Select the best unit according to the response – days or months. A valid response is between 0–30 days or 1–60 months. For less than 1 day or 24 hours, enter “0” days. Use 1 week = 7 days. A likely respons…	yes
236	integer	Id10190_a	${Id10190_units}='days'	A	(Id10190_a) [Enter how long before death(s)he vomited in days]:	Enter 0-30 days. Less than 1 day or 24 hours = 0 days; 1 week = 7 days.		yes					.>=0 and .<=30	If response was greater than 30 days, ask respondent to report time in months.
237	integer	Id10190_b	${Id10190_units}='months'	A	(Id10190_b) [Enter how long before death(s)he vomited in months]:	Enter 1-60 months.		yes					.>=1 and .<=60	Likely response is under 60 months. If response was greater than 60 months, confirm the response and enter 60.
238	select_one YES_NO_DK_REF	Id10189	not(${ageInDaysNeonate}<7 and selected(${isNeonatal}, '1')) and selected(${Id10188}, 'yes')	ALL	(Id10189) Did (s)he vomit in the week preceding the death?		<span style="color:blue">This question is asked to confirm whether the patient had an episode of vomiting specifically during the week preceding death. Although vomiting may not have been a prominent symptom of the illness that caused death, presence of an episode of vomiting in the preceding week could complicate or exacerbate the illness. </span>	yes
239	select_one YES_NO_DK_REF	Id10189_1	selected(${Id10188}, 'yes')	ALL	(Id10189_1) Did s/he vomit every time s/he ate and/or drank?		<span style="color:blue">This question helps assess the severity of vomiting.</span>	yes
240	select_one YES_NO_DK_REF	Id10191	(selected(${Id10188}, 'yes') or selected(${Id10189}, 'yes')) and ${isNeonatal} !='1'	N	(Id10191) Was there blood in the vomit?		<span style="color:blue">Vomiting of blood is an important sign of stomach or liver disease, and if of considerable volume, could have precipitated death. Fresh blood in the vomit is easily recognized and creates immediate awareness and concern about the illness. It is important to carefully distinguish between vomiting of blood (contents from the stomach) and coughing of blood (from the chest); …	yes
241	select_one YES_NO_DK_REF	Id10192	(selected(${isChild}, '1') or selected(${isAdult}, '1')) and (selected(${Id10188}, 'yes') or selected(${Id10189}, 'yes'))	C_A	(Id10192) Was the vomit black?	In some instances, there could be minor bleeding into the stomach that accumulates over some time before triggering vomiting. In these cases, the content of the vomit does not appear as bright red - as the blood gets mixed with other stomach contents, it changes colour to a blackish, semisolid substance - that may look like coffee grounds.	<span style="color:blue">In some instances, there could be minor bleeding into the stomach over a period of hours, before accumulating into sufficient volume to trigger vomiting. In such cases, the contents of the vomitus do not appear as bright red, as the blood gets mixed with other stomach contents and changes colour to a blackish, semi-solid substance. There may be more than one episode of su…	yes
242	select_one YES_NO_DK_REF	Id10194	selected(${isChild}, '1') or selected(${isAdult}, '1')	C_A	(Id10194) Did (s)he have abdominal pain?		<span style="color:blue">The presence of abdominal pain can give an indication as to the nature of the abdominal condition, and could also have led to an attempt to seek medical care or relief for the pain. In some instances, the pain of a heart attack may be felt or described as an acute pain in the upper abdomen. In general, this question focuses on the presence of a sudden onset of abdominal p…	yes
243	select_one YES_NO_DK_REF	Id10195	(selected(${isChild}, '1') or selected(${isAdult}, '1')) and selected(${Id10194}, 'yes')	C_A	(Id10195) Was the abdominal pain severe?		<span style="color:blue">The severity of the pain can help formulating the diagnosis. Severe pain that resulted in collapse and required medical assistance would be recorded as a positive response. Probe carefully, and ensure that a negative response is recorded only if there was some non specific, transient pain. Any direct response from the respondent as a "YES" even without qualification shoul…
244	begin group	abdominal_pain	(selected(${isChild}, '1') or selected(${isAdult}, '1')) and selected(${Id10194}, 'yes')	C_A	Abdominal pain
245	select_one H_D_M_DK	id10196_unit		C_A	(id10196_unit) For how long did (s)he have abdominal pain?	If the respondent is unable to answer, prompt: Did the abdominal pain last for less than 2 weeks (interviewer to enter 13 days), or for at least 2 weeks (interviewer to enter 15 days)? Enter 1 unit only: 0-23 hours, 1-30 days, or 1-60 months. 1 week = 7 days.	<span style="color:blue">The time relationship between the symptom and the event of death is important to determine the cause of death. Select the best unit according to the response – hours, days, or months. A valid response is between 0–23 hours, 1–30 days, or 1–60 months. Use 1 week = 7 days. A likely response is less than 60 months. If the response given was greater than 60 months, confirm th…	yes
246	integer	Id10196	${id10196_unit}='hours'	C_A	(Id10196) [Enter how long (s)he had abdominal pain in hours]:	Enter 1-23 hours.		yes					(.>=0 and .<=23) or .=99 or .=88	If response was greater than 23 Hours, ask respondent to report time in another unit.
247	integer	Id10197_a	${id10196_unit}='days'	C_A	(Id10197_a) [Enter how long (s)he had abdominal pain in days]:	Enter 0-30 days. 1 week = 7 days.		yes					.>=1 and .<=30	If response was greater than 30 days, ask respondent to report time in months
248	integer	Id10198	${id10196_unit}='months'	C_A	(Id10198) [Enter how long (s)he had abdominal pain in months]:	Enter 1-60 months.		yes					.>=1 and .<=60	Likely response is under 60 months. If response is greater then 60, confirm the response and enter 60.
249	calculate	Id10197		C_A	(Id10197) Calculated number of Days with abdominal pain			yes			if(selected(${id10196_unit}, 'days'),${Id10197_a}, if(${id10196_unit}='months', ${Id10198} * 30, int(${Id10196} div 24)))				TRUE
250	end group			C_A
251	select_multiple select_100	Id10199	(selected(${isChild}, '1') and selected(${Id10195}, 'yes')) or (selected(${isAdult}, '1') and selected(${Id10194}, 'yes'))	C_A	(Id10199) Where was the location of the abdominal pain?		<span style="color:blue">The site of acute abdominal pain is also an important clue, but this is more of a subjective perception by the deceased, and may not be clearly communicated to the respondent. Hence, it could be difficult for the respondent to provide an accurate recall and response to this question. Show the four quadrants of the abdomen (upper right; upper left; lower right; lower left)…	yes					not((selected(., 'all_over')) and count-selected(.)>1)	Not possible to choose "All over" together with other choices
252	select_one YES_NO_DK_REF	Id10200	selected(${isChild}, '1') or selected(${isAdult}, '1')	C_A	(Id10200) Did (s)he have a more than usually protruding abdomen?	A more than usual protruding abdomen presents as an expansion of the whole abdomen. A protruding abdomen is different from an abdominal mass that shows as a localised enlargement in the abdomen.	<span style="color:blue">Certain diseases (most commonly liver failure) cause an accumulation of fluid in the abdomen, and this results in an increase in the size of the abdomen making it unusually prominent and protruding. Also, in case of intestinal obstruction, there could be an accumulation of gas and other intestinal contents, but this is very rare, as compared to the accumulation of fluid. …	yes
253	select_one D_M_DK_REF	Id10201_unit	(selected(${isChild}, '1') or selected(${isAdult}, '1')) and selected(${Id10200}, 'yes')	C_A	(Id10201_unit) For how long before death did (s)he have a more than usually protruding abdomen?	If the respondent is unable to answer, prompt: Did s(h)e have a more than usual protruding abdomen for less than 2 weeks (interviewer to enter 13 days), or for at least 2 weeks (interviewer to enter 15 days)? Enter 1 unit only: 0-30 days or 1-60 months. Less than 1 day or 24 hours = 0 days; 1 week = 7 days.	<span style="color:blue">Distension of the abdomen due to obstruction of intestine starts rapidly and lasts for a few days because the person needs to seek urgent treatment to survive the condition. It is possible that the deceased would have sought some medical attention for relief, as this condition could be associated with significant discomfort, breathlessness, and reduction in mobility. Sele…	yes
254	integer	Id10201_a	${Id10201_unit}='days'	C_A	(Id10201_a) [Enter how long before death (s)he had a more than usually protruding abdomen in days]:	Enter 0-30 days. Less than 1 day or 24 hours = 0 days; 1 week = 7 days.		yes					.>=0 and .<=30	If response was greater than 30 days, ask respondent to report time in months
255	integer	Id10202	${Id10201_unit}='months'	C_A	(Id10202) [Enter how long before death (s)he had a more than usually protruding abdomen in months]:	Enter 1-60 months.		yes					.>=1 and .<=60	Likely response is under 60 months. If response is greater then 60, confirm the response and enter 60.
256	calculate	Id10201	(selected(${isChild}, '1') or selected(${isAdult}, '1')) and selected(${Id10200}, 'yes')	C_A	(Id10201) Calculated number of Days with protruding abdomen			yes			if(selected(${Id10201_unit}, 'days'),${Id10201_a}, if(${Id10201_unit}='months', ${Id10202} * 30, null))				TRUE
257	select_one select_103	Id10203	(selected(${isChild}, '1') or selected(${isAdult}, '1')) and selected(${Id10200}, 'yes')	C_A	(Id10203) How rapidly did (s)he develop the protruding abdomen?		<span style="color:blue">The onset and progression of this sign follows different patterns in different conditions; in intestinal obstruction it would be relatively short (a matter of hours – 2/3 days); but is more gradual in the other more common conditions such as liver failure, cancers and heart failure. Clarify and record the response.</span>	yes
258	select_one YES_NO_DK_REF	Id10204	selected(${isChild}, '1') or selected(${isAdult}, '1')	C_A	(Id10204) Did (s)he have any mass in the abdomen?	Abdominal mass is a localized swelling or enlargement in one area of the abdomen.	<span style="color:blue">Abdominal mass is a localized swelling or enlargement in one area of the abdomen. This may not be seen visibly by respondents, and may only be reported by the deceased to his relatives, as a sense of heaviness or discomfort. Often, there could have been an attempt to seek medical care, which could be recalled by relatives. In which case, there is potential for availabilit…	yes
259	select_one D_M_DK_REF	Id10205_unit	(selected(${isChild}, '1') or selected(${isAdult}, '1')) and selected(${Id10204}, 'yes')	C_A	(Id10205_unit) For how long did (s)he have a mass in the abdomen?	If the respondent is unable to answer, prompt: Did s(h)e have a mass in the abdomen for less than 2 weeks (interviewer to enter 13 days), or for at least 2 weeks (interviewer to enter 15 days)? Enter 1 unit only: 0-30 days or 1-60 months. Less than 1 day or 24 hours = 0 days; 1 week = 7 days.	<span style="color:blue">The duration for which the mass was present could help guide the diagnosis. Select the best unit according to the response – days or months. A valid response is between 0–30 days or 1–60 months. For less than 1 day or 24 hours, enter “0” days. Use 1 week = 7 days. A likely response is less than 60 months. If the response given was greater than 60 months, confirm the respo…	yes
260	integer	Id10205_a	${Id10205_unit}='days'	C_A	(Id10205_a) [Enter how long (s)he had a mass in the abdomen in days]:	Enter 0-30 days. Less than 1 day or 24 hours = 0 days; 1 week = 7 days.		yes					.>=0 and .<=30	If response was greater than 30 days, ask respondent to report time in months
261	integer	Id10206	${Id10205_unit}='months'	C_A	(Id10206) [Enter how long (s)he had a mass in the abdomen in months]:	Enter 1-60 months.		yes					.>=1 and .<=60	Likely response is under 60 months. If response is greater then 60, confirm the response and enter 60.
262	calculate	Id10205	(selected(${isChild}, '1') or selected(${isAdult}, '1')) and selected(${Id10204}, 'yes')	C_A	(Id10205) Calculated number of Days with a mass in the abdomen			yes			if(selected(${Id10205_unit}, 'days'),${Id10205_a}, if(${Id10205_unit}='months', ${Id10206} * 30, null))				TRUE
263	select_one YES_NO_DK_REF	Id10207	selected(${isChild}, '1') or selected(${isAdult}, '1')	C_A	(Id10207) Did (s)he have a severe headache?		<span style="color:blue">Headache is a common and relatively minor symptom. It is important for the interviewer to stress on the word “severe”, in order to relate the headache to the potential cause of death. Clarify the importance of severity to the respondent, and record the response accordingly. Severe headache can be reported in many conditions including meningitis and malaria. Sudden, severe…	yes
264	select_one YES_NO_DK_REF	Id10208	selected(${isChild}, '1') or selected(${isAdult}, '1')	C_A	(Id10208) Did s/he have a stiff or painful neck?		<span style="color:blue">A stiff neck is generally identified by the inability to bend the neck forward to touch the chin to the chest, or in difficulty in raising head from the pillow. It is an important feature of meningitis (a brain infection), particularly in children. This sign may not be easily observed or recalled by the respondent. For some, a stiff neck can also be reported as a painful …	yes
265	select_one units_2	Id10209_units	(selected(${isChild}, '1') or selected(${isAdult}, '1')) and selected(${Id10208}, 'yes')	C_A	(Id10209_units) How long before death did s/he have a stiff or painful neck?	If the respondent is unable to answer, prompt: Did s/he have a stiff or painful neck for less than 1 week (interviewer to enter 6 days), or for at least 1 week (interviewer to enter 8 days)? Enter 1 unit only: 0-30 days or 1-60 months. Less than 1 day or 24 hours = 0 days; 1 week = 7 days.	<span style="color:blue">A stiff neck is generally identified by the inability to bend the neck forward to touch the chin to the chest, or in difficulty in raising head from the pillow. It is an important feature of meningitis (a brain infection), particularly in children. This sign may not be easily observed or recalled by the respondent. For some, a stiff neck can also be reported as a painful …	yes
266	integer	Id10209_a	${Id10209_units}='days'	C_A	(Id10209_a) [Enter how long before death did (s)he have stiff or painful neck in days]:	Enter 0-30 days. Less than 1 day or 24 hours = 0 days; 1 week = 7 days.		yes					.>=0 and .<=30	If response was greater than 30 days, ask respondent to report time in months
267	integer	Id10209_b	${Id10209_units}='months'	C_A	(Id10209_b) [Enter how long before death did (s)he have stiff or painful neck in months]:	Enter 1-60 months.		yes					.>=1 and .<=60	Likely response is under 60 months. If response is greater then 60, confirm the response and enter 60.
268	calculate	Id10209	(selected(${isChild}, '1') or selected(${isAdult}, '1')) and selected(${Id10208}, 'yes')	C_A	(Id10209) For how many days before death did (s)he have stiff or painful neck?						if(${Id10209_units}='days', ${Id10209_a},${Id10209_b} * 30)
269	select_one YES_NO_DK_REF	Id10212	selected(${isAdult}, '1')	A	(Id10212) Did (s)he have mental confusion?		<span style="color:blue">“Confusion” implies disorientation in person, time and space. During the terminal illness, the person may have episodes when they do not recognise people, or are unaware of their location (in hospital or at home); or may not be aware of the time, part of day, month etc. “Confusion” is sometimes associated with periodic agitated or restless behaviour, with no obvious reaso…	yes
270	select_one units_2	Id10213_units	(selected(${isAdult}, '1')) and selected(${Id10212}, 'yes')	A	(Id10213_units) How long did (s)he have mental confusion?	If the respondent is unable to answer, prompt: Did the mental confusion last for less than 3 months (interviewer to enter 2 months), or for at least 3 months (interviewer to enter 4 months)? Enter 1 unit only: 0-30 days or 1-60 months. Less than 1 day or 24 hours = 0 days; 1 week = 7 days.	<span style="color:blue">The duration for which confusion was present is important for the diagnosis. The response to this question confirms the presence of long-term confusion, as sought from this question. Select the best unit according to the response – days or months. A valid response is between 0–30 days or 1–60 months. For less than 1 day or 24 hours, enter “0” days. Use 1 week = 7 days. A …	yes
271	integer	Id10213_a	${Id10213_units}='days'	A	(Id10213_a) [Enter how long (s)he had mental confusion in days]:	Enter 0-30 days. Less than 1 day or 24 hours = 0 days; 1 week = 7 days.		yes					.>=0 and .<=30	If response was greater than 30 days, ask respondent to report time in months
272	integer	Id10213_b	${Id10213_units}='months'	A	(Id10213_b) [Enter how long (s)he had mental confusion in months]:	Enter 1-60 months.		yes					.>=1 and .<=60	Likely response is under 60 months. If response is greater then 60, confirm the response and enter 60.
273	calculate	Id10213	(selected(${isAdult}, '1')) and selected(${Id10212}, 'yes')	A	(Id10213) For how many months did (s)he have mental confusion?						if(${Id10213_units}='days', ${Id10213_a} div 30,${Id10213_b})
274	select_one YES_NO_DK_REF	Id10214	selected(${isChild}, '1') or selected(${isAdult}, '1')	C_A	(Id10214) Was (s)he unconscious?		<span style="color:blue">Unconsciousness means the complete inability to arouse the individual with no movement except for breathing. The individual does not respond even to physical stimuli including pain. Death due to any illness is usually preceded by a period of loss of consciousness. This series of questions is oriented toward identifying loss of consciousness as an important specific factor…	yes
275	select_one units_3	Id10216_units	(selected(${isChild}, '1') or selected(${isAdult}, '1')) and selected(${Id10214}, 'yes')	C_A	(Id10216_units) How long before death did unconsciousness start?	If the respondent is unable to answer, prompt: Did the unconsciousness start less than 6 hours before death (interviewer to enter 5 hours), did it start between 6 and 23 hours (interviewer to enter 23 hours); or did it start at least 24 hours before death (interviewer to enter 1 day)? Enter 1 unit only: 0-23 hours or 1-99 days. 1 week = 7 days.	<span style="color:blue">Select the best unit according to the response – hours or days. A valid response is between 0–23 hours or 1–99 days. Use 1 week = 7 days. A likely response is less than 99 days. If the response given was greater than 99 days, confirm the response, and enter “99”. If the respondent can’t recall when the unconsciousness started, prompt and record according to what is medica…	yes
276	integer	Id10216_a	${Id10216_units}='hours'	C_A	(Id10216_a) [Enter how long before death unconsciousness started in hours]?	The question needs input in hours but the respondent may not know exactly and so it may be easier to ask 'how long' and then convert the duration in hours. (Less than 1 hour = "0").	<span style="color:blue">Select the best unit according to the response – hours or days. A valid response is between 0–23 hours or 1–99 days. Use 1 week = 7 days. A likely response is less than 99 days. If the response given was greater than 99 days, confirm the response, and enter “99”. If the respondent can’t recall when the unconsciousness started, prompt and record according to what is medica…	yes					.>=0 and .<=23	If response was greater than 23 hours, ask respondent to report time in days.
277	integer	Id10216_b	${Id10216_units}='days'	C_A	(Id10216_b) [Enter how long before death unconsciousness started in days]?	If more than 99, enter 99.		yes					.>=1 and .<=99	Likely response is under 99 days. If response was greater than 99 days, confirm the response and enter 99.
278	calculate	Id10216	selected(${isChild}, '1') or selected(${isAdult}, '1')	C_A	(Id10216) How many hours before death did unconsciousness start?						if(${Id10216_units}='days', ${Id10216_b} * 24,${Id10216_a})
279	select_one YES_NO_DK_REF	Id10217	(selected(${isChild}, '1') or selected(${isAdult}, '1')) and selected(${Id10214}, 'yes')	C_A	(Id10217) Did the unconsciousness start suddenly, quickly (at least within a single day)?		<span style="color:blue">Loss of consciousness could occur suddenly in the case of stroke (cerebrovascular disease), or more gradually occurring off and on over a period of hours/days in loss of consciousness associated with brain infections or other conditions. This is usually the case for infectious diseases. This question is aimed at ascertaining sudden loss of consciousness within at most a d…	yes
280	select_one YES_NO_DK_REF	Id10220	selected(${isChild}, '1') or selected(${isAdult}, '1')	C_A	(Id10220) Did (s)he experience any generalized convulsions?	Convulsions are rapid twitching or jerking movements of the whole body (i.e. both arms and both legs), which frequently subside with the loss of consciousness. The common term for convulsions is fits, and there is often a local term for such movements.	<span style="color:blue">This question refers to convulsions that affect the whole body, i.e. both arms and both legs, with considerable jerking, and usually subsiding in unconsciousness. In other forms, convulsions affect only one or two limbs, or sometimes only affect the eyeballs/face/clenching or chattering of teeth etc. This question refers only to convulsions affecting the whole body, so cl…	yes
281	select_one YES_NO_DK_REF	Id10222	selected(${Id10220}, 'yes')	C_A	(Id10222) Did (s)he become unconscious immediately after the convulsion?		<span style="color:blue">Loss of consciousness usually occurs after a generalised convulsion, so a positive response will confirm the occurrence, and thus help aid the diagnosis. </span>	yes
282	select_one YES_NO_DK_REF	Id10275	(selected(${isNeonatal}, '1') and ${Id10114}!='yes') or (selected(${Id10220}, 'yes') and selected(${isChild}, '1') and ${ageInMonthsByYear}<12)	N_C	(Id10275) Did the baby have convulsions starting within the first 24 hours of life?		<span style="color:blue">Questions Id10275 and Id10276 are to confirm the timing and to identify the onset of convulsions immediately after birth, within the first day of life, which are likely to be associated with some congenital disorders of the brain or other abnormalities of chemicals in the blood. Ask only for deceased who were < 1 year old. Neonates: If "YES", skip to Id10233. Children: If…	yes
283	select_one YES_NO_DK_REF	Id10276	selected(${Id10275}, 'no') or selected(${Id10275}, 'dk') or selected(${Id10275}, 'ref')	N_C	(Id10276) Did the baby have convulsions starting more than 24 hours after birth?		<span style="color:blue">Convulsions occurring after the first day of life could be associated with neonatal tetanus. Ask only for deceased who were <1 year old</span>	yes
284	select_one YES_NO_DK_REF	Id10223	selected(${isChild}, '1') or selected(${isAdult}, '1')	C_A	(Id10223) Did (s)he have any urine problems?	Urine problems can include pain or difficulty in passing urine, passing blood in the urine or unable to urinate.	<span style="color:blue">Explain to the respondent that urine problems refer to urinating a lot or not at all, and blood in the urine. This is a general question to identify if the deceased had any problems with urination. The key problems with urination that are related to specific causes of death are difficulty in passing urine, passing less or no urine for some period, increased frequency of u…	yes
285	select_one YES_NO_DK_REF	Id10226	(selected(${isChild}, '1') or selected(${isAdult}, '1')) and selected(${Id10223}, 'yes')	C_A	(Id10226) During the final illness did (s)he ever pass blood in the urine?		<span style="color:blue">Passage of blood in the urine is a major feature of urinary bladder or kidney cancer. This can also happen in some parasitic infections. There is passage of frank (red) blood and would be readily recognised by the patient, and reported to the relatives, and possibly leading to seeking of health care. Hence, if this symptom was present, there is a good likelihood of a posi…	yes
286	select_one YES_NO_DK_REF	Id10224	(selected(${isChild}, '1') or selected(${isAdult}, '1')) and selected(${Id10223}, 'yes')	C_A	(Id10224) Did (s)he stop urinating?	This means that the deceased stopped urinating and did not urinate again in the 24 hours (or more) before death.	<span style="color:blue">This means the deceased stopped urinating. We ask this question because stoppage of urination for over a day or two prior to death can be due to disorder or failure of the kidney. Less commonly, it may be a symptom of obstruction to the canal that carries urine from the bladder out of the body, but this is accompanied by severe abdominal pain. In kidney disease, usually t…	yes
287	select_one YES_NO_DK_REF	Id10230	selected(${isChild}, '1') or selected(${isAdult}, '1')	C_A	(Id10230) Did (s)he have an ulcer on the foot?		<span style="color:blue">In certain conditions, particularly among the elderly and in diabetics, chronic, non healing ulcers appear on the foot. These ulcers are prone to becoming septic (see next question), and often keep enlarging in size, with poor chances of healing. Presence of such ulcers is a vital clue in the diagnosis of these conditions. This has considerable significance in the case of…	yes
288	select_one YES_NO_DK_REF	Id10231	(selected(${isChild}, '1') or selected(${isAdult}, '1')) and selected(${Id10230}, 'yes')	C_A	(Id10231) Did the ulcer on the foot have pus?		<span style="color:blue">The presence of pus in the non-healing ulcer on the foot is an important diagnostic sign. Pus is a thick fluid which could be green or yellow in colour, which continually accumulates on the floor of the ulcer.</span>	yes
289	select_one units_2	Id10232_units	(selected(${isChild}, '1') or selected(${isAdult}, '1')) and selected(${Id10231}, 'yes')	C_A	(Id10232_units) How long did the ulcer on the foot have pus?	If the respondent is unable to answer, prompt: Did the ulcer on the foot have pus for less than 2 weeks (interviewer to enter 13 days), or for at least 2 weeks (interviewer to enter 15 days)?	<span style="color:blue">The duration for which the infected ulcer was present on the foot indicates the severity of the condition, and its potential contribution among the factors causing death. Longer duration also indicates the difficulty in treating or controlling the underlying factors such as diabetes, hence also guiding the diagnosis of the underlying cause of death. Select the best unit a…	yes
290	integer	Id10232_a	${Id10232_units}='days'	C_A	(Id10232_a) [Enter how long the ulcer on the foot had pus in days]:	Enter 0-30 days. Less than 1 day or 24 hours = 0 days; 1 week = 7 days.		yes					.>=0 and .<=30	If response was greater than 30 days, ask respondent to report time in months
291	integer	Id10232_b	${Id10232_units}='months'	C_A	(Id10232_b) [Enter how long the ulcer on the foot had pus in months]:	Enter 1-60 months.		yes					.>=1 and .<=60	Likely response is under 60 months.If response is greater then 60, confirm the response and enter 60.
292	calculate	Id10232	(selected(${isChild}, '1') or selected(${isAdult}, '1')) and selected(${Id10231}, 'yes')	C_A	(Id10232) For how many days did the ulcer on the foot ooze pus?						if(${Id10232_units}='days', ${Id10232_a},${Id10232_b}*30)
293	select_one YES_NO_DK_REF	Id10227	selected(${isChild}, '1') or selected(${isAdult}, '1')	C_A	(Id10227) Did (s)he have ulcers or sores anywhere else on the body?	Ulcers and sores refer to breaking of the skin or mucous membranes that are slow to heal or keep returning.	<span style="color:blue">Disorders of the skin are sometimes observed during the illness preceding death. These could have been in the form of sores or ulcers, or blisters, or infected or “septic” wounds, and could be associated with chronic ill health. In adolescents and adults, they may initially appear as blisters or raised patches of skin with fluid in them. In adults/elderly, there may be pr…	yes
294	select_one YES_NO_DK_REF	Id10229	(selected(${isAdult}, '1') or selected(${isChild}, '1')) and selected(${Id10227}, 'yes')	C_A	(Id10229) Did the ulcers or sores have pus?		<span style="color:blue">Sores sometimes appear initially as tiny bubbles on the skin, called blisters. “Blisters” are raised skin that contains fluid. Such blisters may be observed in infants or young children, along with fever. Often, the clear fluid changes into pus. In other instances, the chronic pressure sore may get infected and be filled with pus. </span>	yes
295	select_one YES_NO_DK_REF	Id10233		ALL	(Id10233) Did (s)he have any skin rash?		<span style="color:blue">"Rash" is a skin abnormality that is not a cut or bruise. It usually appears as a collection of red spots on the skin, or sometimes as a red blotch or a patch on the skin. It is sometimes associated with irritation, itching or pain. There may be a local term to describe skin rash. Ensure that the local term is included in the translated version of the questionnaire, and u…	yes
296	integer	Id10234	(selected(${isChild}, '1') or selected(${isAdult}, '1')) and selected(${Id10233}, 'yes')	C_A	(Id10234) For how many days did (s)he have the skin rash?	If the respondent is unable to answer, prompt: Did the skin rash last for less than 1 week (interviewer to enter 6 days), or for at least 1 week (interviewer to enter 8 days)? . Less than 1 day or 24 hours = 0 days; 1 week=7 days; 1 month=30 days. Enter "99" for "don't know." Enter "88" for "refuse."	<span style="color:blue">The duration of the rash will help us understand the severity and also whether this problem was part of the illness that led to death. If less than 1 day or 24 hours, enter “0” days. Use 1 week = 7 days or 1 month = 30 days to determine the number of days. If the respondent can’t recall the duration, prompt and record according to what is medically relevant to capture. If…	yes					.>=0 and .<=99	Please enter a value between 0 and 99. If response was greater than 98 days, confirm the response and enter 98.
297	select_multiple select_135	Id10235	(selected(${isChild}, '1') or selected(${isAdult}, '1')) and selected(${Id10233}, 'yes')	C_A	(Id10235) Where was the rash?		<span style="color:blue">It is important to know where exactly the rash may be located on the body. This is because the location of the rash is characteristic for certain conditions, and could assist in diagnosing them. Also, this will help us know whether this problem was part of the illness that led to death. Check the appropriate boxes, multiple responses are allowed.</span> <span style="color…	yes					not((selected(., 'DK') or selected(., 'Ref')) and count-selected(.)>1)	It is not possible to select "Doesn't Know" or "Refused to answer" together with other options. Please go back and correct the selection.
298	select_one YES_NO_DK_REF	Id10236	(selected(${isChild}, '1') or selected(${isAdult}, '1')) and selected(${Id10233}, 'yes')	C_A	(Id10236) Did (s)he have measles rash?		<span style="color:blue">Measles is a condition associated with skin rashes that occurs mostly in early childhood. Occasionally such infections may also occur in older children or adults, but the presentation may not be accompanied by rash, and is usually in the form of fever and respiratory illness. </span>	yes
299	select_one YES_NO_DK_REF	Id10237	selected(${isAdult}, '1')	A	(Id10237) Did (s)he ever have shingles or herpes zoster?		<span style="color:blue">This is a specific form of skin condition which is associated with problems with the immune system. In some instances, a localised patch of rash with small blisters containing clear fluid occurs in a line along the ribs, or on the face, which is accompanied by an electric current like burning pain. The occurrence of such an infectious rash can be associated with other ser…	yes
300	select_one YES_NO_DK_REF	Id10238	selected(${isChild}, '1') or selected(${isAdult}, '1')	C_A	(Id10238) Did her/his skin flake off in patches?		<span style="color:blue">In a person with long standing malnutrition, the skin becomes extremely dry and tends to break away or peel off in patches. This is a readily recognised sign when present, and is a useful diagnostic sign. </span>	yes
301	select_one YES_NO_DK_REF	Id10239	selected(${isNeonatal}, '1') or selected(${isChild}, '1')	N_C	(Id10239) Did he/she have areas of the skin that turned black?		<span style="color:blue">We ask this because it might indicate the child had bleeding into the skin, which could be due to an infection that caused the death.</span>	yes
302	select_one YES_NO_DK_REF	Id10240	selected(${isNeonatal}, '1') or selected(${isChild}, '1')	N_C	(Id10240) Did he/she have areas of the skin with redness and swelling?		<span style="color:blue">Skin infections can sometimes be observed as patches of redness and swelling, without the presence of any pus, or any liquid. Such infections can be associated with fever and can lead to death.</span>
303	select_one YES_NO_DK_REF	Id10242	selected(${isChild}, '1') or selected(${isAdult}, '1')	C_A	(Id10242) Did (s)he bleed from the nose, mouth or anus?		<span style="color:blue">This question refers to bleeding that is not associated with any specific injury. Bleeding from the nose, gums, oral mucosa, and anus is commonly observed in case of bleeding due to blood clotting disorders and infections like dengue and Ebola.</span>	yes
304	select_one YES_NO_DK_REF	Id10243	selected(${isChild}, '1') or selected(${isAdult}, '1')	C_A	(Id10243) Did (s)he have noticeable weight loss?		<span style="color:blue">Certain diseases are characteristically associated with rapid weight loss preceding death, which could be described as “becoming very thin and weak”, “developing sunken cheeks”, “clothes / belt becoming loose” etc. Weight loss of over 10% within 3 months or so is an important sign. Clarify these aspects with the respondent to confirm or exclude weight loss, and record the…	yes
305	select_one YES_NO_DK_REF	Id10244	selected(${isChild}, '1') or selected(${isAdult}, '1')	C_A	(Id10244) Was (s)he severely thin or wasted?		<span style="color:blue">This question aims at identifying malnutrition in the deceased. The individual may have been consistently underweight for a prolonged period, and not have experienced a rapid weight loss in the terminal stage. A chronically thin or wasted individual would have had malnutrition which predisposes to several infections leading to death. This is also observed in terminal stag…	yes
306	select_one YES_NO_DK_REF	Id10245	selected(${isChild}, '1') or selected(${isAdult}, '1')	C_A	(Id10245) Did s/he have a whitish rash inside the mouth or on the tongue?		<span style="color:blue">Whitish patches inside the mouth or on the tongue are indicative of infections in those with very weak immune systems. Immune systems provide a defence for the body to fight against infections. This sign may be difficult for the respondent, unless they are told of this by the patient or by a healthcare provider. Record the response as reported. There may be a local term t…	yes
307	select_one YES_NO_DK_REF	Id10246	selected(${isChild}, '1') or selected(${isAdult}, '1')	C_A	(Id10246) Did (s)he have stiffness of the whole body or was unable to open the mouth?		<span style="color:blue">Certain nervous system infections result in complete stiffness and rigidity of the back and all limbs, along with a tight jaw with inability to open the mouth. This is usually a dramatic sign, and can be recalled by respondents who have cared for the deceased during the terminal illness.</span>	yes
308	select_one YES_NO_DK_REF	Id10247	selected(${isChild}, '1') or selected(${isAdult}, '1')	C_A	(Id10247) Did (s)he have puffiness of the face?	Clarify with the respondent that puffiness of the face can include puffiness of the eyes only.	<span style="color:blue">Puffiness or swelling in the face is observed when there is accumulation of fluid (or water) particularly in the spaces / bags around the eyes, and other parts. Clarify with the respondent that puffiness of the face can include puffiness of the eye. This accumulation of fluid is an important diagnostic sign, particularly of kidney disease, but also in some hormonal disord…	yes
309	select_one units_2	Id10248_units	(selected(${isChild}, '1') or selected(${isAdult}, '1')) and selected(${Id10247}, 'yes')	C_A	(Id10248_units) How long did (s)he have puffiness of the face?	If the respondent is unable to answer, prompt: Did the puffiness of the face last for less than 1 week (interviewer to enter 6 days), or for at least 1 week (interviewer to enter 8 days)? Enter 1 unit only: 0-30 days or 1-60 months. Less than 1 day or 24 hours = 0 days; 1 week = 7 days.	<span style="color:blue">The duration of puffiness of the face before death is important, to understand the presence of chronic kidney disease. The patient may have been under treatment, in which case the puffiness could have been off and on over several months. Ask and record the duration of puffiness of face during the terminal illness. Select the best unit according to the response – days or m…	yes
310	integer	Id10248_a	${Id10248_units}='days'	C_A	(Id10248_a) [Enter how long (s)he had puffiness of the face in days]:	Enter 0-30 days. Less than 1 day or 24 hours = 0 days; 1 week = 7 days.		yes					.>=0 and .<=30	If response was greater than 30 days, ask respondent to report time in months
311	integer	Id10248_b	${Id10248_units}='months'	C_A	(Id10248_b) [Enter how long (s)he had puffiness of the face in months]:	Enter 1-60 months.		yes					.>=1 and .<=60	Likely response is under 60 months.If response is greater then 60, confirm the response and enter 60.
312	calculate	Id10248	(selected(${isChild}, '1') or selected(${isAdult}, '1')) and selected(${Id10247}, 'yes')	C_A	(Id10248) For how many days did (s)he have puffiness of the face?						if(${Id10248_units}='days', ${Id10248_a},${Id10248_b}*30)
313	select_one YES_NO_DK_REF	Id10249	selected(${isChild}, '1') or selected(${isAdult}, '1')	C_A	(Id10249) Did (s)he have swollen legs or feet?		<span style="color:blue">Swollen feet, ankles and even legs may occur due to the accumulation of fluid in diseases of the heart and circulation, or kidney disease. Several diseases produce an imbalance in water regulation, resulting in its accumulation in the dependent parts of the body. Such accumulation most often appears as collection of fluid around the ankles, the presence of which could be …	yes
314	select_one units_2	Id10250_units	(selected(${isChild}, '1') or selected(${isAdult}, '1')) and selected(${Id10249}, 'yes')	C_A	(Id10250_units) How long did the swelling last?	If the respondent is unable to answer, prompt: Did the swelling last for less than 3 days (interviewer to enter 2 days), or for more than 3 days (interviewer to enter 4 days)? Enter 1 unit only: 0-30 days or 1-60 months. Less than 1 day or 24 hours = 0 days; 1 week = 7 days.	<span style="color:blue">The duration for which fluid collection was present is important to understand the chronicity and severity of the condition. It could occur off and on, particularly if the patient was receiving treatment for the condition. Probe carefully and record the number of days for which swollen ankles were present during the terminal illness. Select the best unit according to the …	yes
315	integer	Id10250_a	${Id10250_units}='days'	C_A	(Id10250_a) [Enter how long the swelling lasted in days]:	Enter 0-30 days. Less than 1 day or 24 hours = 0 days; 1 week = 7 days.		yes					.>=0 and .<=30	If response was greater than 30 days, ask respondent to report time in months
316	integer	Id10250_b	${Id10250_units}='months'	C_A	(Id10250_b) [Enter how long the swelling lasted in months]:	Enter 1-60 months.		yes					.>=1 and .<=60	Likely response is under 60 months.If response is greater then 60, confirm the response and enter 60.
317	calculate	Id10250	(selected(${isChild}, '1') or selected(${isAdult}, '1')) and selected(${Id10249}, 'yes')	C_A	(Id10250) How many days did the swelling last?						if(${Id10250_units}='days', ${Id10250_a},${Id10250_b}*30)
318	select_one YES_NO_DK_REF	Id10251	(selected(${isChild}, '1') or selected(${isAdult}, '1')) and selected(${Id10249}, 'yes')	C_A	(Id10251) Did (s)he have both feet swollen?		<span style="color:blue">In some instances, there may be swelling of only one foot, in which case the underlying condition would be different, more likely to be a local condition in the affected leg, rather than heart or kidney disease. Hence, it is important to confirm that the swelling was on both feet.</span>	yes
319	select_one YES_NO_DK_REF	Id10252	selected(${isChild}, '1') or selected(${isAdult}, '1')	C_A	(Id10252) Did (s)he have general swelling of the body?		<span style="color:blue">Long standing disorders lead to fluid accumulation in the soft tissues in different parts of the body including legs, abdomen, arms and hands, face, as well as in the lung. Such generalised fluid accumulation could occur in kidney disease, heart failure and liver failure, and some other rarer causes. Also, the generalised fluid accumulation develops gradually over a perio…	yes
320	select_one YES_NO_DK_REF	Id10254	selected(${isAdult}, '1')	A	(Id10254) Did (s)he have any lumps or sores in the mouth?		<span style="color:blue">Small, purple or brown lumps may be observed in the mouth in some patients with weak immune systems. These lumps may bleed or get infected during chewing etc. The presence of these lumps or patches may be suggestive of more severe systemic disease. In other rarer situations, there may be a chronic swelling or growth situated on the tongue or gums, which would be some form…	yes
321	select_one YES_NO_DK_REF	Id10253	selected(${isAdult}, '1')	A	(Id10253) Did (s)he have lumps anywhere else on the body?	Lumps can be in the neck, armpit, groin or other areas of the body.	<span style="color:blue">Lumps are small, solid and painless swellings that are sometimes observed near the armpit, neck or groin. They are seen in association with certain types of infections or rarely, in certain cancers. In some instances, the lumps may be present in multiple locations and on both sides, indicative of a more generalised form of disease. Unless the lumps are rather large, or th…	yes
322	select_one YES_NO_DK_REF	Id10255	selected(${isChild}, '1') or (selected(${isAdult}, '1') and selected(${Id10253}, 'yes'))	C_A	(Id10255) Did (s)he have any lumps on the neck?		<span style="color:blue">This question is to confirm the presence of lumps on the side of the neck. In some instances, the lump may break through the skin and some whitish material or pus may ooze from the lump. In such situations, there is a likelihood of an attempt to seek medical care, and if so, there may be an opinion as to the medical cause for the lump, and the treatment received. Clarify …	yes
323	select_one YES_NO_DK_REF	Id10256	selected(${isChild}, '1') or (selected(${isAdult}, '1') and selected(${Id10253}, 'yes'))	C_A	(Id10256) Did (s)he have any lumps on the armpit?		<span style="color:blue">This question is to confirm the presence of lumps in the armpit. These may have been difficult to have been observed by the respondent, unless pointed out by the deceased, or notified by a health professional.</span>	yes
324	select_one YES_NO_DK_REF	Id10257	selected(${isChild}, '1') or (selected(${isAdult}, '1') and selected(${Id10253}, 'yes'))	C_A	(Id10257) Did (s)he have any lumps on the groin?		<span style="color:blue">This question is to confirm the presence of lumps in the groin, which is the junction between the body and the lower limb.</span>	yes
325	select_one YES_NO_DK_REF	Id10258	selected(${isChild}, '1') or selected(${isAdult}, '1')	C_A	(Id10258) Was (s)he in any way paralysed?		<span style="color:blue">Paralysis implies the weakness or loss of strength or power in certain parts of the body. The weakness may be partial or sometimes total, with complete loss of power. Paralysis is usually an easily recognized and recalled sign, and is an important feature of diseases or injuries to the nervous system. If "NO/DK/Ref", skip to Id10261.</span>	yes
326	select_one YES_NO_DK_REF	Id10259	(selected(${isChild}, '1') or selected(${isAdult}, '1')) and selected(${Id10258}, 'yes')	C_A	(Id10259) Did (s)he have paralysis of only one side of the body?		<span style="color:blue">Paralysis of one side of the body (right arm and leg; or left arm and leg) is a classical feature of obstruction of the blood supply to the brain, which is one of the common causes of death among adults and the elderly in most populations. Paralysis of one side of the body is a very clearly recognizable sign, and is readily recalled by relatives of the deceased. Several c…	yes
327	select_one YES_NO_DK_REF	Id10260	(selected(${isChild}, '1') or selected(${isAdult}, '1')) and (selected(${Id10259}, 'no') or selected(${Id10259}, 'ref') or selected(${Id10259}, 'dk'))	C_A	(Id10260) Did she have paralysis of both legs?		<span style="color:blue">It is important to confirm whether the paralysis was affecting only a particular limb, or parts of the body or the whole body. Mark the specific body parts that were observed to have been paralysed. Select all that apply.</span>	yes					not(selected(${Id10259}, 'yes') and (selected(., 'whole_body') or (selected(., 'left_side') and selected(., 'right_side')))) and not((selected(., 'DK') or selected(., 'Ref')) and count-selected(.)>1)	It is not possible to select "Doesn't Know" or "Refused to answer" together with other options or to select "only one side paralysed" and "left and right side" or "whole body" together. . Please go back and correct the selection.
328	select_one YES_NO_DK_REF	Id10261	selected(${isChild}, '1') or selected(${isAdult}, '1')	C_A	(Id10261) Was there difficulty or pain in swallowing?		<span style="color:blue">Difficulty when swallowing is the sensation that food is stuck in the throat or chest. This may be felt high in the neck or lower down, behind the breastbone (sternum), or near the entry into the belly. This is a subjective sensation and is usually reported by patients (and recalled by relatives) especially when interfering with daily food intake, which is when it is read…	yes
329	select_one units_5	Id10262_units	(selected(${isChild}, '1') or selected(${isAdult}, '1')) and selected(${Id10261}, 'yes')	C_A	(Id10262_units) For how long did (s)he have difficulty or pain in swallowing?	If the respondent is unable to answer, prompt: Did the difficulty or pain in swallowing last for less than 1 week (interviewer to enter 6 days), or for at least 1 week (interviewer to enter 8 days)?	<span style="color:blue">The duration indicates the severity and progression of this symptom. Difficulty or pain in swallowing progressing over a period of several weeks is usually observed with major conditions such as cancers of the throat, food pipe and/or stomach. Carefully elicit the duration of the symptom with probing about the onset and progression, and confirm the presence of this sympto…	yes
330	integer	Id10262_a	${Id10262_units}='days'	C_A	(Id10262_a) [Enter how long before death (s)he had difficulty or pain in swallowing in days]:	Enter 0-30 days. Less than 1 day or 24 hours = 0 days; 1 week = 7 days.		yes					.>=0 and .<=30	If response was greater than 30 days, ask respondent to report time in months
331	integer	Id10262_b	${Id10262_units}='months'	C_A	(Id10262_b) [Enter how long before death (s)he had difficulty or pain in swallowing in months]:	Enter 1-60 months.		yes					.>=1 and .<=60	Likely response is under 60 months.If response is greater then 60, confirm the response and enter 60.
332	calculate	Id10262	(selected(${isChild}, '1') or selected(${isAdult}, '1')) and selected(${Id10261}, 'yes')	C_A	(Id10262) For how many days before death did (s)he have difficulty swallowing?						if(${Id10262_units}='days', ${Id10262_a},${Id10262_b}*30)
333	select_one YES_NO_DK_REF	Id10262_c	(selected(${isChild}, '1') or selected(${isAdult}, '1')) and selected(${Id10261}, 'yes')	C_A	(Id10262_c) Did swallowing become impossible?	The question aims to know if it became impossible for the deceased to swallow any solid or liquid food.	<span style="color:blue">The question aims to know if it became impossible for the deceased to swallow any solid or liquid food.</span>	yes
334	select_one YES_NO_DK_REF	Id10265		ALL	(Id10265) Did (s)he have yellow discoloration of the eyes?		<span style="color:blue">Yellow discolouration of the eyes, known as jaundice, is often present in neonates, and is usually mild. However, in the newborn, it can occur in relation to problems with the blood group of the mother and baby, particularly observed within 1–2 days after birth. It can also be seen with severe infections. Sometimes in advanced stages there is also yellow discolouration of…	yes
335	select_one units_2	Id10266_units	(selected(${isChild}, '1') or selected(${isAdult}, '1')) and selected(${Id10265}, 'yes')	C_A	(Id10266_units) For how long did (s)he have the yellow discoloration?	If the respondent is unable to answer, prompt: Did the yellow discoloration last for less than 3 weeks (interviewer to enter 20 days), or for at least 3 weeks (interviewer to enter 22 days)? Enter 1 unit only: 0-30 days or 1-60 months. Less than 1 day or 24 hours = 0 days; 1 week = 7 days.	<span style="color:blue">The duration for which yellowish discoloration was present helps indicate the severity of the illness. Ascertain if jaundice was present throughout the terminal illness leading to death, and record the duration. Select the best unit according to the response – days or months. A valid response is between 0–30 days or 1–60 months. For less than 1 day or 24 hours, enter “0” …	yes
336	integer	Id10266_a	${Id10266_units}='days'	C_A	(Id10266_a) [Enter how long (s)he had the yellow discoloration in days]:	Enter 0-30 days. Less than 1 day or 24 hours = 0 days; 1 week = 7 days.		yes					.>=0 and .<=30	If response was greater than 30 days, ask respondent to report time in months
337	integer	Id10266_b	${Id10266_units}='months'	C_A	(Id10266_b) [Enter how long (s)he had the yellow discoloration in months]:	Enter 1-60 months.		yes					.>=1 and .<=60	Likely response is under 60 months.If response is greater then 60, confirm the response and enter 60.
338	calculate	Id10266	(selected(${isChild}, '1') or selected(${isAdult}, '1')) and selected(${Id10265}, 'yes')	C_A	(Id10266) For how many days did (s)he have the yellow discoloration?						if(${Id10266_units}='days', ${Id10266_a},${Id10266_b}*30)
339	select_one YES_NO_DK_REF	Id10267	selected(${isChild}, '1') or selected(${isAdult}, '1')	C_A	(Id10267) Did her/his hair change in color to a reddish or yellowish color?		<span style="color:blue">In older children with black coloured hair, a change in the hair colour to red, dull brown or yellow is indicative of moderate to advanced malnutrition. This may occur in conjunction with other symptoms such as thinness, wasting, and infections. </span>	yes
340	select_one YES_NO_DK_REF	Id10268	selected(${isChild}, '1') or selected(${isAdult}, '1')	C_A	(Id10268) Did (s)he look pale or have pale palms, eyes or nail beds?	Long term deficiency of the blood results in a pale, whitish appearance of the lips, tongue, and eye sac. Sometime it is referred to as thinning or lack of blood, or pallor.	<span style="color:blue">Long term deficiency of the blood results in a pale, whitish appearance of the lips, tongue, and eye sac. Sometimes it is referred to as thinning of blood. This can be due to chronic blood loss, destruction or decreased production of blood due to infection of cancer. Pale appearance could be recognized and recalled by respondents.</span>	yes
341	select_one YES_NO_DK_REF	Id10269	selected(${isChild}, '1')	C	(Id10269) Did (s)he have sunken eyes?		<span style="color:blue">Deep sunken eyes may be observed in sick infants and very young children, and is a sign of markedly decreased water in the body. This is an important sign that helps diagnose the cause of death, but is subtle, and may not be easily observed or recalled by the respondent.</span>	yes
342	select_one YES_NO_DK_REF	Id10271	(selected(${isNeonatal}, '1') and ${Id10114}!='yes') or (selected(${isChild}, '1') and ${ageInMonthsByYear}<12)	N_C	(Id10271) Was the baby able to suckle or bottle-feed within the first 24 hours after birth?	This question should be asked only if the child was less than 1 year old when it died.	<span style="color:blue">Normal suckling or feeding is a sign of good health in the newborn. Absence of suckling at birth is indicative of certain conditions. Ask only for deceased who were < 1 year old.</span>
343	select_one YES_NO_DK_REF	Id10272	(selected(${isNeonatal}, '1') and ${Id10114}!='yes') or (selected(${isChild}, '1') and ${ageInMonthsByYear}<12)	N_C	(Id10272) Did the baby ever suckle in a normal way?	This question should be asked only if the child was less than 1 year old when it died.	<span style="color:blue">This question is asked to enquire if there was a normal healthy effort at suckling, or if there was any weakness of lethargy in the suckling effort. Clarify the distinction between ‘normal/healthy’ and weak/lethargic’ effort. Also, suckling could be affected by certain congenital defects of the lips, mouth or throat. Where necessary, explain these aspects of normal and pr…
344	select_one YES_NO_DK_REF	Id10273	(selected(${isNeonatal}, '1') and ${Id10114}!='yes') or (selected(${isChild}, '1') and ${ageInMonthsByYear}<12)	N_C	(Id10273) Did the baby stop suckling?	This question should be asked only if the child was less than 1 year old when it died.	<span style="color:blue">In certain infections such as tetanus, the baby loses the ability to suckle. The mother can recognise this and is able to report such a stoppage if asked carefully. Ask only for deceased who were <1 year. If "NO/DK/Ref", skip to Id10277.</span>	yes
345	integer	Id10274_a	selected(${Id10273}, 'yes') and selected(${isNeonatal}, '1')	N	(Id10274_a) How many days after birth did the baby stop suckling?	If the respondent is unable to answer, prompt: Did the baby stop suckling within the first day of life (interviewer to enter 0 days), or at least by the second day of life (interviewer to enter 3 days)?	<span style="color:blue">The number of days after birth the baby stopped sucking is an important indicator to diagnose neonatal tetanus. Probe carefully to get an accurate response. Less than 1 day = “0”. For don’t know, enter “99”. For refuse, enter “88”. Response should be no more than the neonatal age in days at death. If the respondent can’t recall exactly when the baby stopped suckling, prom…	yes					(.>=0 and .<=${ageInDaysNeonate}) or .=99 or .=88	Please enter a value less then neonatal age in days at death.
346	select_one units_2	Id10274_units	selected(${Id10273}, 'yes') and selected(${isChild}, '1')	C	(Id10274_units) How long after birth did the baby stop suckling?	If the respondent is unable to answer, prompt: Did the baby stop suckling within the first day of life (interview to enter 0 days), or at least by the second day of life (interviewer to enter 3 days)? Enter 1 unit only: 0-30 days or 1-11 months. Less than 1 day or 24 hours = 0 days; 1 week = 7 days.	<span style="color:blue">Ask only for deceased who were < 1 year old. The number of days after birth the baby stopped sucking is an important indicator to diagnose neonatal tetanus. Probe carefully to get an accurate response. Select the best unit according to the response – days or months. A valid response is between 0–30 days or 1–11 months. For less than 1 day or 24 hours, enter “0” days. Use …	yes
347	integer	Id10274_b	${Id10274_units}='days'	C	(Id10274_b) [Enter how long after birth the baby stopped suckling in days]:	Enter 0-30 days. Less than 1 day or 24 hours = 0 days; 1 week = 7 days.		yes					.>=0 and .<=30	If response was greater than 30 days, ask respondent to report time in months
348	integer	Id10274_c	${Id10274_units}='months'	C	(Id10274_c) [Enter how long after birth the baby stopped suckling in months]:	Enter 1-11 months.		yes					.>=1 and .<=11	Enter a response between 1-11 months.
349	calculate	Id10274	selected(${Id10273}, 'yes')	N_C	(Id10274) How many days after birth did the baby stop suckling?						if(selected(${isNeonatal}, '1'), ${Id10274_a},if(${Id10274_units}='days', ${Id10274_b},${Id10274_c} * 30))
350	select_one YES_NO_DK_REF	Id10277	(selected(${isNeonatal}, '1') and ${Id10114}!='yes') or (selected(${isChild}, '1') and ${ageInMonthsByYear}<12)	N_C	(Id10277) Did the baby's body become stiff, with the back arched backwards?	This question should be asked only if the child was less than 1 year old when it died.	<span style="color:blue">The neonate’s body can become stiff and arched backwards in neonatal tetanus. Mothers can recognise this and report when asked. If the respondent has difficulty in understanding this question, demonstrate a stiff body arching backwards. Ask only for deceased who were < 1 year old.</span>	yes
351	select_one YES_NO_DK_REF	Id10278	(selected(${isNeonatal}, '1') and ${Id10114}!='yes') or (selected(${isChild}, '1') and ${ageInMonthsByYear}<12)	N_C	(Id10278) Did the baby have a bulging or raised fontanelle?	Show photo if available.	<span style="color:blue">Fontanelle is the soft spot toward the front of an baby/infant's head which can get swollen and raised when there is an infection of the brain. Bulging means that it was swollen and pushed out and tense when the infant was in a sitting position. Mothers can recognise and report this correctly if it was present. Probe carefully in order to get an accurate response. Ask onl…	yes
352	select_one YES_NO_DK_REF	Id10279	${Id10278} ='no' or ${Id10278} ='dk' or ${Id10278} ='ref'	N_C	(Id10279) Did the baby have a sunken fontanelle?	Show photo if available.	<span style="color:blue">A sunken fontanelle, or the soft spot in the front of the head, is a sign of serious dehydration. This may be a difficult sign for the mother or caregiver to notice or recall. However, if probed carefully they can respond correctly. Ask only for deceased who were < 1 year old.</span>	yes
353	select_one YES_NO_DK_REF	Id10281	selected(${isNeonatal}, '1')	N	(Id10281) Did the baby become unresponsive or unconscious?	This question should be asked only if the child was less than 1 year old when it died.	<span style="color:blue">Unconsciousness means the complete inability to arouse the neonate with no movement except for breathing. The child does not respond even to physical stimuli including pain. Sick neonates could be sleeping for long periods, but need to check if they could not be aroused even for feeding. The identification of unconsciousness is largely in regard to its suggestion of brain…	yes
354	select_one YES_NO_DK_REF	Id10282	selected(${Id10281}, 'yes')	N	(Id0282) Did the baby become unresponsive or unconscious within 24 hours after birth?	This question should be asked only if the child was less than 1 year old when it died.	<span style="color:blue">Unconsciousness means the complete inability to arouse the neonate with no movement except for breathing. The child does not respond even to physical stimuli including pain. Sick neonates could be sleeping for long periods, but need to check if they could not be aroused even for feeding. The identification of unconsciousness is largely in regard to its suggestion of brain…	yes
355	select_one YES_NO_DK_REF	Id10283	selected(${Id10282}, 'no') or selected(${Id10282}, 'dk') or selected(${Id10282}, 'ref')	N	(Id10283) Did the baby become unresponsive or unconscious more than 24 hours after birth?	This question should be asked only if the child was less than 1 year old when it died.	<span style="color:blue">Unconsciousness means the complete inability to arouse the neonate with no movement except for breathing. The child does not respond even to physical stimuli including pain. Sick neonates could be sleeping for long periods, but need to check if they could not be aroused even for feeding. The identification of unconsciousness is largely in regard to its suggestion of brain…	yes
356	begin group	neonatal_childC	(selected(${isNeonatal}, '1')) and ${Id10114}!='yes'	N	Neonatal child questions part C
357	select_one YES_NO_DK_REF	Id10284		N	(Id10284) Did the baby become cold to touch?		<span style="color:blue">Coldness of the body indicates body temperature is below normal, and this is associated with serious illness. However, this is a subjective sign, and may not be easily recalled by the respondent. Need to explain carefully what is meant by cold to touch.</span>	yes
358	select_one YES_NO_DK_REF	Id10286		N	(Id10286) Did the baby become lethargic after a period of normal activity?		<span style="color:blue">Lethargy means lack of strength or activity, with dullness in eyes. This sign may not be easily recalled by the respondent. Need to explain carefully what is meant by lethargy or to demonstrate how a lethargic baby will look like. If the baby never had a period of normal activity –this should be "NO". </span>	yes
359	select_one YES_NO_DK_REF	Id10287		N	(Id10287) Did the baby have redness or pus oozing from the umbilical cord?		<span style="color:blue">Redness of umbilical cord might indicate a serious infection. This is an important source for infection in the neonate, and this sign can be readily recognized and recalled by respondents.</span>	yes
360	select_one YES_NO_DK_REF	Id10288		N	(Id10288) Did the baby have skin ulcer(s) or sore(s)?		<span style="color:blue">Presence of skin ulcer(s) or sores, particularly if they are filled with a yellowish fluid (pus), indicates the sign of serious skin infection, which could be related to the cause of death.</span>	yes
361	select_one YES_NO_DK_REF	Id10289		N	(Id10289) Did the baby have yellow skin, palms or soles?		<span style="color:blue">A previous question asked about yellow discolouration of the eyes. This question is to crosscheck the response to that question, and asks about generalised yellow discolouration of skin and palms, feet. Sometimes, the yellow discolouration of the eyes may not be easily observed, but that of the whole body may be observed and recalled. The urine is also dark yellow; and th…	yes
362	end group			N
363	select_one YES_NO_DK_REF	Id10485	selected(${isAdult}, '1')	A	(Id10485) Did s(h)e suffer from extreme fatigue?	Probe whether the deceased felt so tired that (s)he found it hard to get out the bed and do the routine things like taking a shower or changing clothes.	<span style="color:blue">Many patients who had COVID-19, experience extreme fatigue. Many illnesses are known to cause tiredness and fatigue, so you need to probe further to distinguish just tiredness or slight fatigue from “extreme fatigue”. Typically, patients who had COVID-19 find it hard to get out of bed and would be struggling to do regular activities, such as taking a shower and changing c…	yes
364	select_one YES_NO_DK_REF	Id10486	selected(${isAdult}, '1')	A	(Id10486) Did (s)he experience a new loss, change or decreased sense of smell or taste?		<span style="color:blue">Some patients suffering from COVID-19 would have reported to their carers that they have noticed some change in their ability to smell or taste food. You need to clarify that you are asking about any change in the ability to smell or taste during the final illness.</span>	yes
365	end group			ALL
366	begin group	pregnancy_women	selected(${isAdult}, '1') and (${Id10019} = 'female' or ${Id10019} = 'undetermined')	A	Signs and symptoms associated with pregnancy and women
367	select_one YES_NO_DK_REF	Id10294	not(selected(${Id10077_a}, 'less'))	A	(Id10294) Did she have any lump(s) and/or ulcer(s) in the breast?		<span style="color:blue">A swelling or lump in the breast that remains unresolved over a period of weeks during the period leading to death is a significant sign of potential cancer of the breast. This usually occurs in middle aged or elderly women. Although this is an internal sign, and hence may not be directly observed by respondents, this condition may have been brought to the notice of femal…	yes
368	select_one YES_NO_DK_REF	Id10296	not(selected(${Id10077_a}, 'less'))	A	(Id10296) Did she ever have a period or menstruate?	If the answer is "NO", please ensure that there was no chance the deceased had recently been pregnant.	<span style="color:blue">This question is to confirm whether the deceased had attained puberty/menarche, with monthly cycles of bleeding from the womb. If “yes”, the cause of her death could potentially be linked to pregnancy-related conditions. Some probing or clarification may be necessary if the deceased was very young (e.g. 12–15 years); otherwise in most instances, this question would be str…	yes
369	select_one YES_NO_DK_REF	Id10299	(selected(${Id10296}, 'yes') or selected(${Id10296}, 'ref') or selected(${Id10296}, 'dk')) and ${ageInYears2}>39	A	(Id10299) Did her menstrual period stop naturally because of menopause?		<span style="color:blue">This question is relevant for women who may have experienced the natural menopause, or stoppage of regular monthly cycles of bleeding that happens during late adulthood. There may be a local language term or phrase for menopause, which should be used in the translated version of the questionnaire, and use the local term to probe. If the deceased has attained menopause, on…	yes
370	select_one YES_NO_DK_REF	Id10300	selected(${Id10299}, 'yes')	A	(Id10300) Did she have vaginal bleeding after cessation of menstruation?		<span style="color:blue">This question is relevant for women who have experienced menopause. An interval of several months to years after attainment of menopause following which there is occurrence of vaginal bleeding is highly suggestive of genital tract cancers. Ensure that there is a clear interval between menopause and recurrence of vaginal bleeding. If possible, record details provided by th…	yes
371	select_one YES_NO_DK_REF	Id10301	not(selected(${Id10077_a}, 'less'))	A	(Id10301) Was there excessive vaginal bleeding in the week prior to death?	Important is the excessive quantity of blood.	<span style="color:blue">Excessive vaginal bleeding in the week before death could be related to the terminal illness. This excessive bleeding could be related to pregnancy, labour, delivery or not related to any of these. Whatever the case, record the response to vaginal bleeding in the week preceding death here. Some degree of bleeding occurs naturally during and immediately after delivery, whi…	yes
372	select_one YES_NO_DK_REF	Id10302	not(selected(${Id10299}, 'yes')) and (selected(${Id10296}, 'yes') or selected(${Id10296}, 'ref') or selected(${Id10296}, 'dk') )	A	(Id10302) At the time of death was her period overdue?		<span style="color:blue">This question is to identify if the deceased was known to be pregnant or could have potentially been pregnant at the time of death. In some instances of early pregnancy, the overdue period may not be known even to close female relatives. However, in more advanced pregnancies, beyond 2–3 months, this is generally known by members of the household. Probe carefully and recor…	yes
373	integer	Id10303	selected(${Id10302}, 'yes')	A	(Id10303) For how many weeks had her period been overdue?	If the respondent is unable to answer, prompt: Was the period overdue for less than 4 weeks (interviewer to enter 3 weeks) or for at least 4 weeks (interviewer to enter 5 weeks)?. Less than 1 week=0. 7 days=1 week. Enter "99" for "don't know." Enter "88" for "refuse."	<span style="color:blue">This question clarifies the likely duration of pregnancy, if known. In early stages, the overdue period may not confirm pregnancy, unless the household is aware of the result of any specific pregnancy test, if done. Nevertheless, any information of this nature could help diagnose the likelihood of the death being related to early pregnancy. Less than 1 week = 0 weeks. Use…	yes					.>=0 and .<=99	Please enter a value between 0 and 99.
374	select_one YES_NO_DK_REF	Id10305	selected(${Id10299}, 'dk') or selected(${Id10299}, 'no') or selected(${Id10299}, 'ref') or (selected(${Id10299}, 'yes') and ${ageInYears2}<50) or selected(${Id10077_a}, 'less') or selected(${Id10296}, 'no') or (selected(${Id10296}, 'yes') and ${ageInYears2}<40)	A	(Id10305) Was she pregnant and not yet in labour at the time of death?	A "Yes" response to this question means a foetus or baby remained in the mother's body after she died. If she was already in labour or actively aborting - please answer "NO" to Id10305.	<span style="color:blue">This question aims to determine if the deceased was pregnant at the time of death. That is, a “YES” response to this question means a foetus or baby remained in the mother’s body after she died. If she was already in labour or actively aborting - please answer “NO” to this question. Knowledge of pregnancy may be obvious after about 3 months. However, earlier than this, wh…	yes
375	select_one YES_NO_DK_REF	Id10312	selected(${Id10305}, 'dk') or selected(${Id10305}, 'no') or selected(${Id10305}, 'ref')	A	(Id10312) Did she die during labour or delivery?	A "Yes" response to this question excludes women dying during abortion or miscarriage.	<span style="color:blue">This question is to confirm whether the death occurred during the process of delivering the baby, i.e. the death occurred after the labour pains had started and some signs of progression of labour had been observed. However, the death occurred before the delivery was completed. Complete delivery is defined as delivery of the baby. Cases in which death occurs from incomple…	yes
376	select_one YES_NO_DK_REF	Id10313	not(selected(${Id10312}, 'yes')) and not(selected(${Id10305}, 'yes')) and not(selected(${Id10299}, 'yes') and ${ageInYears2}>49)	A	(Id10313) Did she die after delivering a baby?	Note that a maternal death is relevant up to 1 year after delivering a baby.	<span style="color:blue">Most maternal deaths occur just after the delivery. This question is to confirm that the death occurred after the baby was delivered, and not during pregnancy or labour (period of delivery).Note that a maternal death is relevant up to 1 year after delivering a baby. If "YES", proceed to Id10314. If "NO/DK/Ref", skip to Id10334.</span>	yes
377	select_one YES_NO_DK_REF	Id10314	selected(${Id10313}, 'yes')	A	(Id10314) Did she die within 24 hours after delivery?		<span style="color:blue">This question is used to ascertain the time period between delivery and death. Several maternal causes are known to cause death within the first day after delivery, most importantly bleeding that occurs after delivery of the baby. If "YES", skip to Id10309. If "NO/DK/Ref", continue to the next question. </span>	yes
378	select_one YES_NO_DK_REF	Id10306	selected(${Id10314}, 'no') or selected(${Id10314}, 'dk') or selected(${Id10314}, 'ref')	A	(Id10306) Did she die within 6 weeks after delivery?		<span style="color:blue">This question is used to ascertain the time period between delivery and death. A “YES” response to this question means that a foetus or baby was delivered (vaginally or by C section) within 6 weeks before she died - whether the termination was due to occurrence of a term or near term live or stillbirth. Clarify the time relationship between the end of pregnancy and death,…	yes
379	select_one YES_NO_DK_REF	Id10334	not(selected(${Id10312}, 'yes')) and not(selected(${Id10305}, 'yes')) and not(selected(${Id10299}, 'yes') and ${ageInYears2}>49) and not(selected(${Id10306}, 'yes')) and not(selected(${Id10313}, 'yes'))	A	(Id10334) Did she have a pregnancy that ended in an abortion or miscarriage within 6 weeks before her death?		<span style="color:blue">This question is specifically targeted to identify if the death was associated with an abortion. The word “spontaneous” implies that the abortion occurred naturally (by itself); and the word “induced” means that the abortion was specifically caused by some external action. Miscarriage is broadly defined for the purpose of this interview as a natural, spontaneous failure o…	yes
380	select_one YES_NO_DK_REF	Id10333	selected(${Id10334},'yes')	A	(Id10333) Did she attempt to terminate the pregnancy?		<span style="color:blue">This question is to identify if the deceased had attempted to end the pregnancy due to any reason, and whether through medical attention or using other means. In some instances, such non-professional attempts can have adverse consequences including excessive bleeding or infection. Close family relatives may be aware of such intentions or attempts, but may not be forthcomi…	yes
381	select_one YES_NO_DK_REF	Id10308	not(selected(${Id10312}, 'yes')) and not(selected(${Id10305}, 'yes')) and not(selected(${Id10299}, 'yes') and ${ageInYears2}>49) and not(selected(${Id10306}, 'yes')) and not(selected(${Id10334}, 'yes')) and not(selected(${Id10314}, 'yes'))	A	(Id10308) Did she die less than 1 year after delivery, abortion or miscarriage?		<span style="color:blue">This question is targeted to identify deaths that occurred after 6 weeks but within 1 year of the delivery or termination of the pregnancy. The cut-off of 1 year is considered to be the outer bound for the definition of late maternal deaths. If the response is "YES", skip to Id10309. If "NO/DK/Ref", go to Id10310. </span>
382	select_one confirm	Id10310	not(selected(${Id10305}, 'yes')) and not(selected(${Id10312}, 'yes')) and not(selected(${Id10314}, 'yes')) and not(selected(${Id10306}, 'yes')) and not(selected(${Id10334}, 'yes')) and not(selected(${Id10308}, 'yes'))	A	[ Please confirm that in the 12 months prior to her death, the woman was not pregnant, she did not have a delivery and she also did not have an abortion or miscarriage.]	Note: If this was a maternal death, please go back to indicate the correct circumstances.	<span style="color:blue">The above note appears when the answers to Id10305/Id10312/Id10313/Id10334/Id10308 are NO/DK/Ref. Negative responses to all of these questions is suggestive of the situation that the deceased was not pregnant at the time of death, and also, that the death had not occurred any time within I year of any delivery or termination of pregnancy. In which case, there is absolutel…	yes
383	select_one YES_NO_DK_REF	Id10304	(((selected(${Id10314}, 'no') or selected(${Id10314}, 'ref') or selected(${Id10314}, 'dk')) and not(selected(${Id10306}, 'yes')) and not(selected(${Id10308}, 'yes')) and not(selected(${Id10310}, 'yes'))) or (selected(${Id10308}, 'yes') and not(selected(${Id10313}, 'yes')))) and not(selected(${Id10077_a}, 'less'))	A	(Id10304) Did she have a sharp abdominal pain in the first 3 months of pregnancy?		<span style="color:blue">The abdomen is part of the body below the rib cage and above the pelvic bones. It is important to know whether the deceased complained of abdominal pain during the first 3 months of the pregnancy, and the severity of pain. Certain maternal causes, including ectopic pregnancy, are associated with acute, intense pain in the abdomen, and if really intense, such pain is usual…	yes
384	select_one YES_NO_DK_REF	Id10304_a	selected(${Id10304},'yes')	A	(Id10304_a) Did she faint when she had the sharp abdominal pain?		<span style="color:blue">If a woman had an embryo (early pregnancy) is fixed outside her womb it will rupture and lead to bleeding in the stomach and this will cause severe abdominal pain accompanied with extreme dizziness or fainting. This question is about the fainting attacks and not about the dizziness that is common during pregnancy. </span>	yes
385	begin group	group_maternal	not(selected(${Id10310}, 'yes')) and not(selected(${Id10077_a}, 'less'))	A	Questions about possible maternal deaths
386	integer	Id10309		A	(Id10309) For how many months was she pregnant?	If the respondent is unable to answer, prompt: Was she pregnant for less than 6 months (interviewer to enter 5 months) or for more than 6 months (interviewer to enter 7 months)?. For don't know, enter "99." For refused, enter "88."	<span style="color:blue">This question is directed to record the actual duration of the pregnancy in months, at the time of death. Write the number of completed months of pregnancy, e.g. 7.5 months is written as 7 months. A valid response is between 0 and 11. If the response is more than 11 months, confirm the response and enter “11”. If the respondent can’t recall exactly the duration, prompt an…						(.>=0 and .<=11) or .=99 or .=88	Please enter a value between 0 and 11 months. If the response is more than 11, confirm the response and enter 11.
387	select_one select_533	Id10317		A	(Id10317) How many babies was she pregnant with?		<span style="color:blue">Certain maternal causes are more likely to occur in association with twin pregnancy. Clarify whether she was pregnant with a singleton, twins or triplets or more and record the response accordingly.</span>	yes
388	select_one YES_NO_DK_REF	Id10321		A	(Id10321) During pregnancy, did she suffer from high blood pressure?		<span style="color:blue">Nowadays many pregnant women will have their blood pressure checked as part of antenatal care, and the presence of high blood pressure if detected is notified to the patients. Ask if the deceased had been diagnosed with high blood pressure during an antenatal care consultation, and record the response. It is important to determine if the woman had high blood pressure as i…	yes
389	select_one YES_NO_DK_REF	Id10322_a		A	(Id10322_a) Did she have foul smelling vaginal discharge during pregnancy?		<span style="color:blue">Foul smelling vaginal discharge is indicative of infection of the birth canal, and can be noticed during pregnancy. There may be accompanying signs of pain in the lower abdomen and fever. Probe carefully and record the responses.</span>	yes
390	select_one YES_NO_DK_REF	Id10325		A	(Id10325) Did bleeding occur while she was pregnant?		<span style="color:blue">This question enquires about bleeding from the birth canal during the duration of pregnancy BEFORE the onset of birth pains or delivery. During pregnancy, the presence and timing of the bleeding is indicative of specific conditions. Note that the bleeding occurs while the deceased was still carrying the pregnancy. If bleeding was present, there will be following questions…	yes
391	select_one YES_NO_DK_REF	Id10327	${Id10309}>5 and selected(${Id10325}, 'yes')	A	(Id10327) Was there vaginal bleeding during the last 3 months of pregnancy but before labour started?	The last 3 months of pregnancy refers to the 7th-9th months of a full term pregnancy.	<span style="color:blue">Excessive bleeding closer to full term is commonly associated with disorders of the placenta. Confirm that this bleeding had occurred BEFORE the onset of ANY birth pains; and record the response accordingly. The last 3 months of pregnancy refers to the 7th-9th months of a full-term pregnancy.</span>	yes
392	select_one YES_NO_DK_REF	Id10323	${Id10309}>5	A	(Id10323) Did she suffer from convulsions during the last 3 months of pregnancy and/or after delivery?	The last 3 months of pregnancy refers to the 7th-9th months of a full term pregnancy.	<span style="color:blue">Convulsions are rapid twitching or jerking movements of parts of the limbs or sometimes the entire limbs which frequently subside with the loss of consciousness. The common term for convulsions is fits, and there is often a local term for such movements. Convulsions are a serious sign, and are usually remembered by observers, and hence reported by respondents. Confirm the…	yes
393	select_one YES_NO_DK_REF	Id10324	${Id10309}>5	A	(Id10324) Did she have blurred vision during the last 3 months of pregnancy and/or after delivery?	The last 3 months of pregnancy refers to the 7th-9th months of a full term pregnancy.	<span style="color:blue">Blurred vision means dimness of sight in normal light. This may or may not be accompanied by convulsions. Blurred vision is a subjective symptom, and may not be reported by the patient to her relatives. Explain the meaning of blurred vision, and record the response accordingly. The last 3 months of pregnancy refers to the 7th-9th months of a full-term pregnancy. For women…	yes
394	select_one YES_NO_DK_REF	Id10328	not(selected(${Id10305}, 'yes')) and not(selected(${Id10334}, 'yes')) and not(selected(${Id10308}, 'yes') and (selected(${Id10313}, 'no') or selected(${Id10313}, 'dk') or selected(${Id10313}, 'ref') ))	A	(Id10328) Did she have excessive bleeding during labour or delivery?	Here the excessive quantity of blood DURING birth is what we ask for.	<span style="color:blue">This question refers to bleeding during the birth process AFTER the onset of labour pains but before the complete delivery of the birth. Excessive bleeding during labour and delivery could be due to injury to the uterus (use local term) or birth canal. Confirm the timing of the bleeding as having started AFTER the onset of birth pains, and during labour before delivering …	yes
395	select_one YES_NO_DK_REF	Id10329_a	not(selected(${Id10305}, 'yes')) and not(selected(${Id10334}, 'yes')) and not(selected(${Id10308}, 'yes') and (selected(${Id10313}, 'no') or selected(${Id10313}, 'dk') or selected(${Id10313}, 'ref') )) and not(selected(${Id10312}, 'yes'))	A	(Id10329_a) Did she have excessive bleeding after delivery?	Here the excessive quantity of blood AFTER birth is what we ask for.	<span style="color:blue">Some bleeding is normal immediately (up to 1–2 hours) after the delivery. However, excessive bleeding (more than the normal expectation of up to 500 ml in addition to the placenta (afterbirth) leading to death within 1–2 days of delivery is usually distinctly remembered and reported as such by family respondents. In such cases, even if the delivery were at home, the exces…	yes
396	select_one YES_NO_DK_REF	Id10329_b	not(selected(${Id10305}, 'yes')) and not(selected(${Id10312}, 'yes')) and not(selected(${Id10306}, 'yes')) and not(selected(${Id10308}, 'yes') and selected(${Id10313}, 'yes')) and (selected(${Id10334}, 'yes') or (selected(${Id10308}, 'yes') and (selected(${Id10313}, 'no') or selected(${Id10313}, 'dk') or selected(${Id10313}, 'ref') )) )	A	(Id10329_b) Did she have excessive bleeding during or after abortion or miscarriage?	Here the excessive quantity of blood AFTER abortion or misscarriage is what we ask for	<span style="color:blue">Some bleeding is normal immediately (up to 1–2 hours) after the abortion or spontaneous abortion (miscarriage). However, excessive bleeding (above around 300ml or an excessive changing of pads/clothing used) leading to death within 1–2 days of abortion/miscarriage is usually distinctly remembered and reported as such by family respondents. In such cases, even if the death…	yes
397	select_one YES_NO_DK_REF	Id10322_b	not(selected(${Id10305}, 'yes')) and not(selected(${Id10312}, 'yes')) and selected(${Id10313}, 'yes') or (selected(${Id10334}, 'yes') or (selected(${Id10308}, 'yes') and (selected(${Id10313}, 'no') or selected(${Id10313}, 'dk') or selected(${Id10313}, 'ref') )))	A	(Id10322_b) Did she have foul smelling vaginal discharge after delivery/abortion?		<span style="color:blue">Foul smelling vaginal discharge is indicative of infection of the birth canal, and can be noticed after delivery or abortion. There may be accompanying signs of pain in the lower abdomen and fever. Probe carefully and record the responses. For women that had an abortion or miscarriage (i.e., Id10334=YES; (Id10313=NO and Id10308=YES)) skip to Id10319. Otherwise, continue t…	yes
398	select_one YES_NO_DK_REF	Id10331	not(selected(${Id10305}, 'yes')) and not(selected(${Id10334}, 'yes')) and not(selected(${Id10308}, 'yes') and (selected(${Id10313}, 'no') or selected(${Id10313}, 'dk') or selected(${Id10313}, 'ref') ))	A	(Id10331) Did she deliver or try to deliver an abnormally positioned baby?	Enquire the respondent about his/hers understanding of what is an abnormally positioned baby; if unclear or wrong, explain that it refers to babys' whose first body part exiting the vagina is not the head.	<span style="color:blue">Again, the position of the baby would be known to the attending midwife, but is usually communicated to family members. Enquire carefully about the respondent’s understanding of what is an abnormally positioned baby. If unclear or wrong, explain that it refers to baby’s whose first body part exiting the vagina is not the head. Record any details in the narrative section o…	yes
399	integer	Id10332	not(selected(${Id10305}, 'yes')) and not(selected(${Id10334}, 'yes')) and not(selected(${Id10308}, 'yes') and (selected(${Id10313}, 'no') or selected(${Id10313}, 'dk') or selected(${Id10313}, 'ref') ))	A	(Id10332) For how many hours was she in labour?	If the respondent is unable to answer, prompt: Was she in labour for less than 24 hours (interviewer to enter 23 hours), or for more than 24 hours (interviewer to enter 25 hours). Less than 60 minutes = 0 hours. 1 day=24 hours. Enter "99" for "don't know." Enter "88" for "refuse."	<span style="color:blue">The length of time from the start of birth pains till the delivery of the baby is an important indicator of the likely cause of death. In first pregnancies, this is likely to be within 6–12 hours (average 8 hours); and in subsequent pregnancies is shorter. A prolonged labour of more than 12 hours is likely to be remembered by relatives. The answer could be given in anothe…	yes					.>=0 and .<=99	Please enter a value between 0 and 99. If response was greater than 98 hours, confirm the response and enter 98.
400	begin group	deliverytype	not(selected(${Id10305}, 'yes')) and not(selected(${Id10334}, 'yes')) and not(selected(${Id10308}, 'yes') and (selected(${Id10313}, 'no') or selected(${Id10313}, 'dk') or selected(${Id10313}, 'ref') ))	A	How did the mother deliver her baby?			yes
401	select_one YES_NO_DK_REF	Id10342		A	(Id10342) Was the delivery normal vaginal, without forceps or vacuum?		<span style="color:blue">A normal vaginal delivery is one in which the head of the baby is delivered first; and there is no support or assistance to the process through use of instruments. Instrumental deliveries, using forceps or a vacuum, are only conducted in health facilities, and the family members are usually informed if this was conducted. Confirm the mode of delivery, and record the respo…	yes
402	select_one YES_NO_DK_REF	Id10343	selected(${Id10342}, 'no') or selected(${Id10342}, 'ref') or selected(${Id10342}, 'dk')	A	(Id10343) Was the delivery vaginal, with forceps or vacuum?		<span style="color:blue">If instrumentation was used to assist the delivery, record “YES” here, and skip to Id10330. These instruments (forceps or vacuum) may be placed on the baby’s head or in some cases used to assist with a breech delivery (forceps). If the response is "NO/DK/Ref", proceed with the next question.</span>	yes
403	select_one YES_NO_DK_REF	Id10344	not(selected(${Id10342}, 'yes')) and (selected(${Id10343}, 'no') or selected(${Id10343}, 'dk') or selected(${Id10343}, 'ref'))	A	(Id10344) Was the delivery a Caesarean section?		<span style="color:blue">Difficult deliveries and pregnancy in women with other medical problems is often managed by conducting an operative delivery known as Caesarean section. Again, family members would be well aware if such an operation had been conducted to deliver the baby, and will be reported by the respondent.</span>	yes
404	end group			A
405	select_one YES_NO_DK_REF	Id10330	not(selected(${Id10305}, 'yes')) and not(selected(${Id10334}, 'yes')) and not(selected(${Id10308}, 'yes') and (selected(${Id10313}, 'no') or selected(${Id10313}, 'dk') or selected(${Id10313}, 'ref') ))	A	(Id10330) Was the placenta completely delivered?		<span style="color:blue">The term placenta refers to the material that is delivered attached to the internal end of the umbilical cord. It is commonly referred to as afterbirth, and there is usually a local term for it. The afterbirth is mostly delivered intact (i.e. in one piece, with no breaks, tears or lacerations). Midwives are known to examine the placenta before it is discarded, particularl…	yes
406	select_one select_208	Id10337	not(selected(${Id10305}, 'yes')) and not(selected(${Id10334}, 'yes')) and not(selected(${Id10308}, 'yes') and (selected(${Id10313}, 'no') or selected(${Id10313}, 'dk') or selected(${Id10313}, 'ref') ))	A	(Id10337) Where did she give birth?		<span style="color:blue">Ask the respondent about the location where the delivery occurred and record the response accordingly.</span>	yes
407	integer	Id10319		A	(Id10319) How many births, including stillbirths, did she/the mother have before this pregnancy?	For don't know, enter "99." For refused, enter "88."	<span style="color:blue">Ask and record the obstetric history prior to this birth. Note that births do not include abortions (spontaneous or induced) and miscarriages that occurred in the first 6 months of pregnancy. Multiple births should be counted as separate events. For example, delivering twins is equal to 2 births. A valid response is between 0 and 20. If the response is more than 20 births…	yes					(.>=0 and .<=20) or .=99 or .=88	Please enter a value between 0 and 20. If the response is more than 20, confirm the response and enter 20.
408	select_one YES_NO_DK_REF	Id10320	${Id10319} > 0	A	(Id10320) Had she had any previous Caesarean section?		<span style="color:blue">Ask and record whether any of the child births had taken place through operations. The history of previous Caesarean sections increases the risk of certain maternal causes of death. Some respondents may not be aware of the term Caesarean section so you can also ask about a surgical or operative abdominal delivery.</span>	yes
409	end group			A
410	select_one YES_NO_DK_REF	Id10340	(not(selected(${Id10305}, 'yes')) and ((selected(${Id10334}, 'yes') or (selected(${Id10308}, 'yes') and (selected(${Id10313}, 'no') or selected(${Id10313}, 'dk') or selected(${Id10313}, 'ref') ))) or selected(${Id10299}, 'yes')) and not((selected(${Id10299}, 'no') or selected(${Id10299}, 'dk') or selected(${Id10299}, 'ref')) and selected(${Id10310}, 'yes')) or selected(${Id10313}, 'yes') or selec…	A	(Id10340) Did she have an operation to remove her uterus shortly before death?	Question is relevant for cases of obstructured labour and ruptured uterus.	<span style="color:blue">In some instances, there could be prolonged labour, and this might be due to some obstruction of delivery, leading to a tear of the uterus. This is dealt with by an emergency operation in which the torn uterus is either repaired or removed. The uterus may also be removed if the woman is bleeding heavily and the bleeding cannot be stabilized any other way. However, despite…	yes
411	end group			A
412	begin group	neonatal_child	not(selected(${Id10077_a}, 'less'))	N_C	Neonatal and child history, signs and symptoms
413	begin group	neonatal_childA	selected(${isNeonatal}, '1') or selected(${isChild}, '1')	N_C	Neonatal child questions part A
414	select_one YES_NO_DK_REF	Id10354	selected(${isNeonatal}, '1') or (selected(${isChild}, '1') and ${ageInMonthsByYear}<12)	N_C	(Id10354) Was the child part of a multiple birth?	This question should be asked only if the child was less than 1 year old when it died. If two or more children are born at the same time, it is counted as a multiple birth, even if one or more of the babies are born dead.	<span style="color:blue">This is important to know because babies from multiple births carry additional risks from some causes. If two or more children are born at the same time, it is counted as multiple births even if one or more of the babies are born dead. Ask only for deceased who were < 1 year old. For Neonates: If "NO/DK/Ref", skip to Id10356.</span>	yes
415	select_one YES_NO	Id10366_check	selected(${isNeonatal}, '1') or (selected(${isChild}, '1') and ${ageInMonthsByYear}<12)	N_C	is the child health card is available?
416	begin group	g10366	(selected(${isNeonatal}, '1') or (selected(${isChild}, '1') and ${ageInMonthsByYear}<12)) and selected(${Id10366_check},'yes')	N_C	Weight (in grammes) of the deceased at birth					field-list
417	note	n10366		N_C	Enter the birth weight from the card. Record the weight in grammes in 4 digits. For data entry, convert to grammes as needed. 1 kilogram=1,000 grammes.
418	integer	Id10366		N_C	(Id10366) What was the weight (in grammes) of the deceased at birth?		<span style="color:blue">Ask if the child health card is available. If the card is available and the birth weight is recorded, enter the birth weight from the card. Record the weight in grams in four digits. Respondents may give the response in kilograms. For data entry, convert to grams. 1 kilogram = 1,000 grams. If the card is not available and/or birth weight is not available, go to Id10363. I…	yes					(.>=0 and .<=9999)	Please enter a value between 0 and 9999
419	end group			N_C
420	select_one YES_NO_DK_REF	Id10363	(selected(${isNeonatal}, '1') or (selected(${isChild}, '1') and ${ageInMonthsByYear}<12)) and selected(${Id10366_check},'no')	N_C	(Id10363) At birth, was the baby smaller than usual, (weighing under 2.5 kg)?	Show photos if available. This question should be asked only if the child was less than 1 year old when it died.	<span style="color:blue">Low birth weight is an important factor associated with increased risk for neonatal death particularly from breathing problems, birth injury, and hypothermia. Smaller than usual size may be difficult to explain but the mothers may be able to report whether the baby was small. If “YES”, skip to Id10367.</span>	yes
421	select_one YES_NO_DK_REF	Id10365	selected(${Id10363}, 'dk') or selected(${Id10363}, 'no') or selected(${Id10363}, 'ref')	N_C	(Id10365) At birth, was the baby larger than usual, (weighing over 4.5 kg)?	Show photos if available. This question should be asked only if the child was less than 1 year old when it died.	<span style="color:blue">This question is to be asked only if the response to Id10363 was "NO/DK/Ref". Babies born larger than usual are associated with problems caused to the mother during delivery, but sometimes the newborn also carries increased risks from birth injuries, and from congenital malformations, and diabetes.</span>	yes					not(selected(${Id10363}, 'no') and selected(${Id10365}, 'no'))	It is not possible to select "No weighing under 2.5 kg" and "No weighing over 4.5 kg" together. Please go back and correct the selection.
422	integer	Id10367	selected(${isNeonatal}, '1') or (selected(${isChild}, '1') and ${ageInMonthsByYear}<12)	N_C	(Id10367) How many months long was the pregnancy before the child was born?	If the respondent is unable to answer, prompt: Did the pregnancy last less for less than 8 months (interviewer to enter 7 months); did it last 8 or 9 months (interviewer to enter 9 months); or for more than 9 months (interviewer to enter 10 months)? For don't know, enter "99." For refused, enter "88."	<span style="color:blue">The duration of the pregnancy at the time of delivery is an important factor that could help in determining the cause of death of the neonate. Delivery at less than 8 months pregnancy is associated with smaller size babies, which carry the risks from breathing problems, birth injuries, and hypothermia (cold to touch). Record the duration carefully, asking the respondent t…	yes					(.>=0 and .<=11) or .=99 or .=88	Please enter a value between 0 and 11 months.
423	select_one YES_NO_DK_REF	Id10369	selected(${isChild}, '1') and ${ageInMonthsByYear}<12	C	(Id10369) Were there any complications during labour or delivery?		<span style="color:blue">Complications during labour or delivery refer to a fever or infection, the occurrence of leakage of fluid from the birth canal before onset of pain; or very slow progression or obstruction of labour: or occurrence of birth canal injuries to the mother; or heavy bleeding, among others. Ask carefully, giving these examples if required. Ask for all children. If the child is …	yes
424	select_one YES_NO_DK_REF	Id10370		N_C	(Id10370) Was any part of the baby physically abnormal at time of delivery? (for example: body part too large or too small, additional growth on body)?		<span style="color:blue">An abnormal shape of limb due to physical deformity, or any external physical abnormality can cause difficult labour, and can also be associated with other congenital malformations of internal organs which could be the cause of death. If the answer is "NO", skip to Id10382. If "YES/DK/Ref" proceed with the next questions.</span>	yes
425	select_one YES_NO_DK_REF	Id10371	selected(${Id10370}, 'yes') or selected(${Id10370}, 'dk') or selected(${Id10370}, 'ref')	N_C	(Id10371) Did the baby/ child have a swelling or defect on the back at time of birth?		<span style="color:blue">This question specifically enquires about abnormalities affecting the backbone, and can appear as a swelling or defect (absence of parts i.e. bone or tissue) associated with the nervous system. These conditions are very rare, but would be recalled if present.</span>	yes
426	select_one YES_NO_DK_REF	Id10372	selected(${Id10370}, 'yes') or selected(${Id10370}, 'dk') or selected(${Id10370}, 'ref')	N_C	(Id10372) Did the baby/ child have a very large head at time of birth?		<span style="color:blue">Similarly, the occurrence of a very large head is also due to conditions affecting the nervous system. Again, this condition is very rare, but is often associated with live birth and survival for some weeks and longer, particularly with treatment. This condition is also noticeable and would be recalled by respondents, if present. Neonate: If "YES", skip to Id10382. Childr…	yes
427	select_one YES_NO_DK_REF	Id10373	selected(${Id10372}, 'no') or selected(${Id10372}, 'dk') or selected(${Id10372}, 'ref')	N_C	(Id10373) Did the baby/ child have a very small head at time of birth?		<span style="color:blue">This is usually associated with either stillbirth or survival for only a few hours. This condition is very rare, and noticed by an absence of bones of the top of the head. This is a sensitive issue, so need to be very careful not to upset the respondent while asking this question.</span>	yes
428	end group			N_C
429	begin group	neonatal_childB	(selected(${isNeonatal}, '1'))	N	(neonatal_childB) Neonatal child questions part B
430	integer	Id10382		N	(Id10382) How many hours did labour and delivery take?	If the respondent is unable to answer, prompt: Did the labour last for less than 24 hours (interviewer to enter 23 hours), or for more than 24 hours (interviewer to enter 25 hours)? If less than one hour enter 0. For don't know, enter "99." For refused, enter "88."	<span style="color:blue">The duration of labour has important implications for the well-being of the newborn as well as the mother. Enquire and record the total duration of labour from onset of pains to delivery of placenta in hours. It is expected that this response would mostly be an approximation, rather than an exact measurement. If less than 1 hour enter "0" hours. A valid response is betwee…						.>=0 and .<=99	Please enter a value between 0 and 99. If response was greater than 98 hours, confirm the response and enter 98.
431	select_one YES_NO_DK_REF	Id10383		N	(Id10383) Was the baby born 24 hours or more after the water broke?		<span style="color:blue">Usually the breaking of waters occurs a short while (up to a few hours) before onset of delivery. Leaking or breaking of water for more than 24 hours before delivery can be associated with infection and some other causes of death in newborn babies. Probe carefully to get the accurate response to this question.</span>	yes
432	select_one YES_NO_DK_REF	Id10384		N	(Id10384) Was the liquor foul smelling?		<span style="color:blue">Liquor (water in the womb) may have a bad smell if there is an infection. Mothers would be able to recall this and report. Probe carefully to get a true response. </span>	yes
433	select_one select_520	Id10385		N	(Id10385) What was the colour of the liquor when the waters broke?		<span style="color:blue">In many instances, there may not be a clear recall / response to this question. In normal circumstances, the liquor is like “water” (i.e. no specific colour). In some instances, it may be stained with greenish black or brown substances. Such discolouration would likely be remembered, so an unclear or uncertain response would usually suggest that the waters were clear. Sel…	yes
434	begin group	mother_deliv		N	(mother_deliv) How was the baby delivered?			yes
435	select_one YES_NO_DK_REF	Id10387		N	(Id10387) Was the delivery normal vaginal, without forceps or vacuum?		<span style="color:blue">Most deliveries occur with the head of the baby being delivered first, from the birth canal. Such a delivery, if it occurs without the assistance of any instruments, is termed a normal delivery. Any use of instruments, presentation other than head first, or delivery from an abdominal operation, is not a normal delivery, and is associated with a different pattern of risks …	yes
436	select_one YES_NO_DK_REF	Id10388	not(selected(${Id10387}, 'yes'))	N	(Id10388) Was the delivery vaginal, with forceps or vacuum?		<span style="color:blue">Often, a local term is applied for the use of instruments to assist the delivery. Enquire using this term, and mark the response accordingly. Mark the response accordingly, and if "YES", then skip to Id10391. If "NO/DK/Ref", proceed with the next question.</span>	yes
437	select_one YES_NO_DK_REF	Id10389	not(selected(${Id10387}, 'yes')) and not(selected(${Id10388}, 'yes'))	N	(Id10389) Was the delivery a Caesarean section?		<span style="color:blue">The term “Caesarean” refers to an abdominal operation that is used to cut open the womb and extract the child from the abdomen. This term “Caesarean” is commonly known to members of the community, but where necessary, the local words or terms for delivery of child through abdominal operation could be used.</span>	yes					not(selected(${Id10387}, 'no') and selected(${Id10388}, 'no') and selected(., 'no'))	It is not possible to select "No" to all three previous questions. Please go back and review the answers.
438	end group			N
439	select_one YES_NO_DK_REF	Id10391		N	(Id10391) Did you/the baby's mother receive any vaccinations since reaching adulthood including during this pregnancy?		<span style="color:blue">Pregnant women are given vaccine injections to prevent the occurrence of a serious infection to newborn infants. Vaccination during previous pregnancies can also provide some degree of protection, hence this question asks for any such vaccinations after reaching adulthood. If the response is "NO/DK/Ref", then skip to Id10395.</span>	yes
440	select_one YES_NO_DK_REF	Id10393	selected(${Id10391}, 'yes')	N	(Id10393) Did you/the baby's mother receive tetanus toxoid (TT) vaccine?		<span style="color:blue">This question is asked to identify whether there is specific knowledge as to the nature of the vaccine received, i.e. against tetanus. A positive response to this question would help to rule out tetanus as a cause of death of neonates. Try carefully to get a correct response to this question.</span>	yes
441	select_one YES_NO_DK_REF	Id10395		N	(Id10395) During labour, did the you/the baby's mother suffer from fever?		<span style="color:blue">Fever at the time of delivery is an indication of maternal infections, which could have been passed to the baby at that time. Such infections could be related to the cause of the death of the neonate, hence identifying fever in the mother is an important indicator.</span>	yes
442	select_one YES_NO_DK_REF	Id10396		N	(Id10396) During the last 3 months of pregnancy, labour or delivery, did you/the baby's mother suffer from high blood pressure?		<span style="color:blue">Blood pressure is checked during periodic antenatal care visits, and if high, the health worker would inform the pregnant women about high blood pressure and advise them to reduce salt in the diet, and possibly prescribe some medications. High blood pressure during pregnancy may be associated with low birth weight and premature delivery and other complications. In some in…	yes
443	select_one YES_NO_DK_REF	Id10397		N	(Id10397) Did you/the baby's mother have diabetes mellitus?		<span style="color:blue">Maternal diabetes is associated with birth of larger sized babies, which have their own risks for neonatal death. Maternal diabetes is also associated with various types of congenital abnormalities including congenital heart malformations. The next series of questions relate to the health of the mother during pregnancy and delivery. These symptoms and signs are helpful in…	yes
444	select_one YES_NO_DK_REF	Id10398		N	(Id10398) Did you/the baby's mother have foul smelling vaginal discharge during pregnancy or after delivery?		<span style="color:blue">Foul smelling secretions from the child birth canal indicate a serious infection, and are usually accompanied by pain in the lower abdomen, and fever. Such infections can be transmitted to the neonate, and cause serious illness leading to neonatal death. It is likely for the mother to remember and recall this sign if probed carefully.</span>	yes
445	select_one YES_NO_DK_REF	Id10399		N	(Id10399) During the last 3 months of pregnancy, labour or delivery, did you/the baby's mother suffer from convulsions?		<span style="color:blue">Convulsions are rapid twitching or jerking movements of parts of the limbs or sometimes entire limbs, that usually lasts for few minutes and stops when the person becomes unconscious. The common term for convulsions is fits, and there is often a local term for such movements. In some instances, high blood pressure during pregnancy can lead to such fits, particularly in th…	yes
446	select_one YES_NO_DK_REF	Id10400		N	(Id10400) During the last 3 months of pregnancy did you/the baby's mother suffer from blurred vision?		<span style="color:blue">Blurred vision is defined as seeing objects without clear shape or margins, or seeing double objects. This is also a sign of high blood pressure in pregnancy, but may be difficult to remember and recall by the mother but careful probing may obtain an accurate response. </span>	yes
447	select_one YES_NO_DK_REF	Id10401		N	(Id10401) Did you/the baby's mother have severe anemia?		<span style="color:blue">In some instances, pregnancy is associated with severe “thinning” of the blood, which is observed as white or light colour of the tongue, nails, palms and eye margins. This condition is known as anaemia, and is associated with premature delivery, low birth weight, birth asphyxia and other complications. Hence, identification of maternal anaemia helps with the diagnosis of…	yes
448	select_one YES_NO_DK_REF	Id10402		N	(Id10402) Did you/the baby's mother have vaginal bleeding during the last 3 months of pregnancy but before labour started?		<span style="color:blue">Bleeding from the birth canal before the start of labour is an important sign, and is often associated with a disorder of the placenta (use local term). Excessive bleeding endangers the life of both the mother and the neonate. This is usually readily recalled and reported by the mother.</span>	yes
449	select_one YES_NO_DK_REF	Id10403		N	(Id10403) Did the baby's bottom, feet, arm or hand come out of the vagina before its head?		<span style="color:blue">The first part of the baby to be delivered is usually the head. Presentation of any other body part first (e.g. bottom, feet, arm or hand) is associated with several causes of neonatal death, including birth injuries, severe problems with breathing and lung infections. Mothers usually know the body part that was delivered first, and can give the true response to this ques…	yes
450	select_one YES_NO_DK_REF	Id10404		N	(Id10404) Was the umbilical cord wrapped more than once around the neck of the child at birth?		<span style="color:blue">Mothers would know whether the cord was around the neck but may not remember how many times. It is important to verify whether the cord was wrapped more than once, because the risk of death of the baby increases if it was wrapped more than once.</span>	yes
451	select_one YES_NO_DK_REF	Id10405		N	(Id10405) Was the umbilical cord delivered first?		<span style="color:blue">This is a relatively rare condition, but is associated with adverse neonatal outcomes. The mother may not have full knowledge of its occurrence. </span>	yes
452	select_one YES_NO_DK_REF	Id10406		N	(Id10406) Was the baby blue in colour at birth?		<span style="color:blue">Bluish colour of the baby at birth is suggestive of some problem affecting the breathing of the baby. Mothers may be able to report that the baby was blue or became dark if carefully probed.</span>	yes
453	end group			N
454	end group			N_C
455	begin group	risk_factors	selected(${isAdult}, '1') and not(selected(${Id10077_a}, 'less'))	A	Risk factors
456	select_one YES_NO_DK_REF	Id10411		A	(Id10411) Did (s)he drink alcohol?		<span style="color:blue">Consumption of alcohol could be associated with liver disease, as well as in relation to mental health conditions associated with depression and suicide, and also associated with risk taking leading to road traffic accidents or interpersonal violence. While alcohol may be directly related to the specific event or circumstance leading to death, there could be an underlying…	yes
457	select_one YES_NO_DK_REF	Id10413		A	(Id10413) Did s/he ever smoke tobacco?	To clarify, the series inquires about tobacco consumption about any period during life (i.e. not only the current status before death).	<span style="color:blue">The term “smoke” is used in this question to specifically capture kinds of tobacco that are smoked. Smoking tobacco is related to lung cancer, oral cancer, and chronic asthma, among others. This question does not aim to capture use or consumption of chewing tobacco. The series inquires about smoking tobacco about any period during life (i.e. not only the current status be…	yes
458	select_one select_535	Id10413_a	selected(${Id10413}, 'yes')	A	(Id10413_a) For how long did s/he smoke tobacco?	[ If deceased smoked for less than 1 month, enter 1 month as duration for the VA interview. ]	<span style="color:blue">Enter the duration for which the deceased smoked tobacco in number of months or years. If the deceased smoked for less than 1 month, enter 1 month as duration.</span>	yes
459	integer	Id10413_d	selected(${Id10413_a}, 'months') or selected(${Id10413_a}, 'years')	A	(Id10413_d) How many (months/years)			yes
460	select_one YES_NO_DK_REF	Id10413_b	selected(${Id10413}, 'yes')	A	(Id10413_b) Did s/he ever smoke daily?	The question intends to know if there was ever a period in the life of the deceased when (s)he was smoking daily - even if it was not continuous or if the deceased was not smoking in the period leading to death.	<span style="color:blue">The question intends to know if there was ever a period in the life of the deceased when (s)he was smoking tobacco daily (i.e. at least 1 time per day) – even if it was not continuous or if the deceased was not smoking in the period leading to death. Smoking daily is associated with significant health risks, even at low levels of consumption.</span>	yes
461	select_one YES_NO_DK_REF	Id10414		A	(Id10414) Did s/he ever chew and/or sniff tobacco?	To clarify, the series inquires about tobacco consumption about any period during life (i.e. not only the current status before death).	<span style="color:blue">The question aims to capture consumption of smokeless tobacco products in the form of chewing and/or sniffing. If the response is "NO/DK/Ref", skip to Id10418.</span>	yes					not(selected(${Id10413}, 'no') and (selected(., 'cigarettes') or selected(., 'pipe')))	It is not possible to select cigarettes or pipe and "no" to "Did (s)he smoke tobacco?". Please go back and correct the selections.
462	select_one select_535	Id10414_a	selected(${Id10414}, 'yes')	A	(Id10414_a) For how long did s/he chew and/or sniff tobacco?		<span style="color:blue">Enter the duration for which the deceased chewed and/or sniffed tobacco in number of months or years. If the deceased chewed and/or sniffed tobacco for less than 1 month, enter 1 month as duration.</span>	yes					not(selected(${Id10413}, 'no') and (selected(., 'cigarettes') or selected(., 'pipe')))	It is not possible to select cigarettes or pipe and "no" to "Did (s)he smoke tobacco?". Please go back and correct the selections.
463	integer	Id10414_d	selected(${Id10414_a}, 'months') or selected(${Id10414_a}, 'years')	A	(Id10414_d) How many (months/years)			yes
464	select_one YES_NO_DK_REF	Id10414_b	selected(${Id10414}, 'yes')	A	(Id10414_b) Did s/he ever chew and/or sniff tobacco daily?	The question intends to know if there was ever a period in the life of the deceased when (s)he was chewing and/or sniffing tobacco daily - even if it was not continuous or if the deceased was not chewing and/or sniffing in the period leading to death.	<span style="color:blue">The question intends to know if there was ever a period in the life of the deceased when (s)he was chewing and/or sniffing tobacco daily (i.e. at least 1 time per day) – even if it was not continuous or if the deceased was not chewing and/or sniffing in the period leading to death.</span>	yes					not(selected(${Id10413}, 'no') and (selected(., 'cigarettes') or selected(., 'pipe')))	It is not possible to select cigarettes or pipe and "no" to "Did (s)he smoke tobacco?". Please go back and correct the selections.
465	end group			A
466	begin group	health_service_utilization	not(selected(${Id10114}, 'yes')) and not(selected(${Id10077_a}, 'less'))	ALL	Health service utilisation		<span style="color:blue"> In many instances of deaths that occur at home, there is a potential for the deceased to have received some form of medical attention during the illness that led to death. The treatment could have been in the form of a duration of hospitalisation which later resulted in the person being discharged prior to death, which sometimes occurs in instances where there is no pote…
467	select_one YES_NO_DK_REF	Id10418		ALL	(Id10418) Did (s)he receive any treatment for the illness that led to death?		<span style="color:blue">This question refers to formal health treatment, and not traditional medicines, home remedies or non-professional treatment. If the response to this question is “NO”, then you will skip to Id10435. NOTE: These questions should be answered according to whether the patient received the treatment OR needed the treatment, as recommended by a health professional. </span>	yes
468	select_one YES_NO_DK_REF	Id10419	selected(${Id10418}, 'yes')	ALL	(Id10419) Did (s)he receive oral rehydration salts?		<span style="color:blue">Oral rehydration salts are supplied as a packet of powder which is to be dissolved in water and given to individuals suffering from diarrhoea, particularly children. This is an effective remedy which is known to prevent death. This question only refers to packets supplied by health professionals, and not home-made solutions. This question is directed to assess the availab…	yes
469	select_one YES_NO_DK_REF	Id10420	selected(${Id10418}, 'yes')	ALL	(Id10420) Did (s)he receive (or need) intravenous fluids (drip) treatment?		<span style="color:blue">A drip is usually administered in a health centre by a trained health care worker. Administration of a drip is suggestive of serious conditions such as dehydration.</span>	yes
470	select_one YES_NO_DK_REF	Id10421	selected(${Id10418}, 'yes')	ALL	(Id10421) Did (s)he receive (or need) a blood transfusion?		<span style="color:blue">A blood transfusion is also an indication of the severity of the illness, and can be suggestive of causes of death associated with acute blood loss.</span>	yes
471	select_one YES_NO_DK_REF	Id10422	selected(${Id10418}, 'yes')	ALL	(Id10422) Did (s)he receive (or need) treatment/food through a tube passed through the nose?		<span style="color:blue">Feeding through the nasal tube indicates potential damage to the nervous system, and problems in such a manner of feeding can result in partial vomiting and infection of the lungs, leading to death. Enquire about the duration for which feeding was provided through the tube, and whether the tube was in place right up to death, and record all these details in the narrative …	yes
472	select_one YES_NO_DK_REF	Id10423	selected(${Id10418}, 'yes')	ALL	(Id10423) Did (s)he receive (or need) injectable antibiotics?	Injectable antibiotics exclude immunisations, vaccines and pain killers. Antibiotics are given against infection (i.e., germs).	<span style="color:blue">Injectable antibiotics exclude immunizations, vaccines and pain killers. Injectable antibiotics are medications against bacterial infections administered by needle. They are indicative of serious infection of any part or parts of the body, and are administered almost always only in health facilities. However, details of such treatment may or may not be shared with family …	yes
473	select_one YES_NO_DK_REF	Id10424	selected(${Id10418}, 'yes')	ALL	(Id10424) Did (s)he receive (or need) antiretroviral therapy (ART)?		<span style="color:blue">ART drug therapy is given to patients with HIV. This therapy consists of pills for adults and often liquid suspensions (syrups) for children that are taken usually on a daily and a long term basis. This question may or may not be relevant, given the epidemiological profile of the country or region of the country where this questionnaire is being administered. Also, the pa…	yes
474	select_one YES_NO_DK_REF	Id10425	selected(${Id10418}, 'yes')	ALL	(Id10425) Did (s)he have (or need) an operation for the illness?		<span style="color:blue">An operation may also be an indication of illness severity. The medical reason for the operation is likely to be known to the relatives. If the response is "YES", enquire from the relatives if they know the medical condition (e.g. cancer, stomach ulcer, heart disease etc.) that was the reason for the operation; and note the details in the narrative section of the question…	yes
475	select_one YES_NO_DK_REF	Id10426	(selected(${Id10418}, 'yes') and ${isNeonatal} !='1') and selected(${Id10425}, 'yes')	C_A	(Id10426) Did (s)he have the operation within 1 month before death?		<span style="color:blue">The timing of the operation will help ascertain any links between the treatment and the cause of death.</span>	yes
476	select_one YES_NO_DK_REF	Id10435		ALL	(Id10435) Did a health care worker tell you the cause of death?		<span style="color:blue">If the response is "NO/DK/Ref", then skip to Id10446.</span>	yes
477	text	Id10436	selected(${Id10435}, 'yes')	ALL	(Id10436) What did the health care worker say?		<span style="color:blue">Record details of any verbally communicated information on the likely cause of death here.</span>	yes
478	select_one YES_NO_DK_REF	Id10446	selected(${isNeonatal}, '1') or selected(${isChild}, '1')	N_C	(Id10446) Has the deceased’s (biological) mother ever been told she had HIV/AIDS by a health worker?		<span style="color:blue">This may be a sensitive issue, but is very important information that may help determine the cause of death.</span>	yes
479	end group			ALL
480	end group			ALL
481	begin group	vital_reg_certif		ALL	Civil registration numbers
482	note	botecrn		ALL	Civil registration: "This refers to the legal death certificate obtained from the civil registration authorities (show image of local death certificate if available)."
483	select_one YES_NO	Id10069_a		ALL	(Id10069_a) Do you have a Death Certificate from the Civil Registry?		<span style="color:blue">Ask to see the certificate or death registration paperwork. Interviewers should be familiarized with the local civil registry authority and the appropriate death registration form(s) that contain the relevant death registration information as requested in this section. If "YES" and the paperwork is available, continue with Id10070–Id10073. If the paperworkis not available…	yes
484	text	Id10070	selected(${Id10069_a}, 'yes')	ALL	(Id10070) [Death registration number/certificate]	Enter a “-“ if this information is not available.	<span style="color:blue">Record the registration or certificate number. Note that respondents may have a “death notification” with a “notification” number or a “death certificate” with a “certificate”, “registration”, “serial,” or other number type. The project office should ensure all interviewers are clear on what number is to be recorded. The project office may adapt this item to the local num…
485	select_one YES_NO	Id10071_check	selected(${Id10069_a}, 'yes')	ALL	(Id10071_check) [Is the date of registration available?]			yes
486	date	Id10071	selected(${Id10071_check}, 'yes')	ALL	(Id10071) [Date of registration]		<span style="color:blue">Record the date of registration if known. </span>	yes		no-calendar
487	text	Id10072	selected(${Id10069_a}, 'yes')	ALL	(Id10072) [Place of registration]	Enter a “-“ if this information is not available.	<span style="color:blue">Record the full details of place of registration. This may include the name of the village/town/municipality where the death was registered. Enter “-“, if this information is not available. The project site may add a drop-down list of location options.</span>
488	text	Id10073	selected(${Id10069_a}, 'yes')	ALL	(Id10073) [National identification number of deceased]	Record the National Identification Number. For newborns that have no ID number, use the mother’s ID. If the mother’s ID is not available, use the father’s ID. If this information is unknown or not available, enter “-“. Note whose ID was entered in the blank after the ID has been recorded.	<span style="color:blue">Record the National Identification Number. For new-borns that have no ID number, use the mother’s ID. If the mother’s ID is not available, use the father’s ID. If this information is unknown or not available, enter “-“. Note whose ID was entered in the blank after the ID has been recorded.</span>
489	end group			ALL
490	begin group	deathcert		ALL	Medical certificate of cause of death
491	note	noteccd		ALL	Death certificate with cause of death: "This refers to the medical certificate of cause of death (show image of local medical certificate of cause of death if available)."
492	select_one YES_NO_DK_REF	Id10462		ALL	(Id10462) Was a medical certificate of cause of death issued?	The following information serves only to complete cause of death information in some environments. In routine CRVS this information could be skipped in the interview, and information be collected from other sources, if available.	<span style="color:blue">Ask the respondent if there is a medical certificate of the cause of death for the person that died. The medical certificate of cause of death is commonly obtained from a physician at a hospital and should be distinguished from the Death Certificate which is issued by the civil registration organisation. During country adaptation, countries should specify the specific nam…	yes
493	select_one YES_NO_DK_REF	Id10463	selected(${Id10462}, 'yes')	ALL	(Id10463) Can I see the medical certificate of cause of death?	This section aims to collect information from the international standard medical certificate of cause of death. This level of detail may or may not be present in the death certificate issued to the family. Record "no" if medical information about the cause of death is not available. The medical certificate of cause of death is commonly obtained from a physician at a hospital and should be disting…	<span style="color:blue">Ask if you can see the medical certificate of cause of death in order to record information about the cause of death. During country adaptation, countries should specify the specific name of the local civil registration authority that issues the Death Certificates; country adaptation should also indicate if there are other “certificates” such as the burial permit that thi…	yes
494	text	Id10464	selected(${Id10463}, 'yes')	ALL	(Id10464) [Record the immediate cause of death from the certificate (line 1a)]	If this detail is not present, record "-” (not available).	<span style="color:blue">This section aims to collect information from the international standard medical certificate of cause of death. This level of detail may or may not be present in the death certificate issued to the family. If this detail is not present, fill in “-” for Id10464–Id10473. Copy the cause of death from the first line of the death certificate. There should always be a cause rec…	yes
495	text	Id10465	selected(${Id10463}, 'yes')	ALL	(Id10465) [Duration of the immediate cause of death (Ia):]	For all following lines, add duration, if stated. If this detail is not present, record "-” (not available).	<span style="color:blue">This section aims to collect information from the international standard medical certificate of cause of death. This level of detail may or may not be present in the death certificate issued to the family. If this detail is not present, fill in “-” for Id10464–Id10473. Copy the cause of death from the first line of the death certificate. There should always be a cause rec…
496	text	Id10466	selected(${Id10463}, 'yes')	ALL	(Id10466) [Record the first antecedent cause of death from the certificate (line 1b)]	An antecedent cause is the one that caused the one on the line above, e.g. diabetes mellitus may be an antecedent cause to kidney disease. If this detail is not present, record "-” (not available).	<span style="color:blue">Copy the cause from the second line of the death certificate if there is one listed as well as its duration.</span>
497	text	Id10467	selected(${Id10463}, 'yes')	ALL	(Id10467) [Duration of the first antecedent cause of death (Ib):]	If this detail is not present, record "-” (not available).	<span style="color:blue">Copy the cause from the second line of the death certificate if there is one listed as well as its duration.</span>
498	text	Id10468	selected(${Id10463}, 'yes')	ALL	(Id10468) [Record the second antecedent cause of death from the certificate (line 1c)]	If this detail is not present, record "-” (not available).	<span style="color:blue">Copy the cause from the third line of the death certificate if there is one listed as well as its duration.</span>
499	text	Id10469	selected(${Id10463}, 'yes')	ALL	(Id10469) [Duration of second antecedent cause of death (Ic):]	If this detail is not present, record "-” (not available).	<span style="color:blue">Copy the cause from the third line of the death certificate if there is one listed as well as its duration.</span>
500	text	Id10470	selected(${Id10463}, 'yes')	ALL	(Id10470) [Record the third antecedent cause of death from the certificate (line 1d)]	If this detail is not present, record "-” (not available).	<span style="color:blue">Copy the cause from the fourth line of the death certificate if there is one listed as well as its duration.</span>
501	text	Id10471	selected(${Id10463}, 'yes')	ALL	(Id10471) [Duration of third antecedent cause of death (Id):]	If this detail is not present, record "-” (not available).	<span style="color:blue">Copy the cause from the fourth line of the death certificate if there is one listed as well as its duration.</span>
502	text	Id10472	selected(${Id10463}, 'yes')	ALL	(Id10472) [Record the contributing cause(s) of death from the certificate (part 2)]	If this detail is not present, record "-” (not available).	<span style="color:blue">List any contributing causes recorded in Part II of the death certificate.</span>
503	text	Id10473	selected(${Id10463}, 'yes')	ALL	(Id10473) [Duration of the contributing cause(s) of death (part2):]	If this detail is not present, record "-” (not available).	<span style="color:blue">List any contributing causes recorded in Part II of the death certificate.</span>
504	end group			ALL
505	end	Id10481		ALL	End time of the interview
506	note	noteend		ALL	[ Inform the respondent that the VA interview has come to an end. Thank the respondent for their time and answers, and ask if the respondent has any question(s) or comment(s) to make. Use this section to record any additional details you and/or the respondent have about the interview. ]		Record any additional details about the interviewer here.
507	text	comment		ALL	(comment) Comment		<span style="color:blue">Record any additional details about the interviewer here.</span>
508	end group			ALL

## Sheet: choices
list_name	name	label::English (en)	label::French (fr)
language	1	English
language	2	Language 2
language	3	Language 3
age_group	neonate	Neonate	nouveau-né
age_group	child	Child	enfant
age_group	adult	Adult	adulte
YES_NO_REF	yes	Yes	Oui
YES_NO_REF	no	No	Non
YES_NO_REF	ref	Refused to answer	Refus de repondre
YES_NO	yes	Yes	Oui
YES_NO	no	No	Non
HIGH_LOW_VERY	high	High	Haut
HIGH_LOW_VERY	low	Low	Bas
HIGH_LOW_VERY	veryl	Very low	Très bas
YES_NO_DK_REF	yes	Yes	Oui
YES_NO_DK_REF	no	No	Non
YES_NO_DK_REF	dk	Doesn't know	Ne sait pas
YES_NO_DK_REF	ref	Refused to answer	Refus de repondre
YES_NO_DK_REF2	yes	Yes (SHE WAS NOT PREGNANT; AND SHE DID NOT RECENTLY DELIVER, HAVE ABORTION, OR MISCARRY)	Yes (SHE WAS NOT PREGNANT; AND SHE DID NOT RECENTLY DELIVER, HAVE ABORTION, OR MISCARRY)
YES_NO_DK_REF2	no	No (SHE WAS PREGNANT OR SHE RECENTLY DELIVERED, HAD AN ABORTION OR MISCARRIED)	No (SHE WAS PREGNANT OR SHE RECENTLY DELIVERED, HAD AN ABORTION OR MISCARRIED)
YES_NO_DK_REF2	dk	Doesn't know	Ne sait pas
YES_NO_DK_REF2	ref	Refused to answer	Refus de repondre
D_M_DK_REF	days	Days	Jour
D_M_DK_REF	months	Months	Mois
D_M_DK_REF	DK	Doesn't know	Ne sait pas
D_M_DK_REF	ref	Refused to answer	Refus de repondre
M_H_D_DK_REF	minutes	Minutes	Minutes
M_H_D_DK_REF	hours	Hours	Heures
M_H_D_DK_REF	days	Days	Jour
M_H_D_DK_REF	DK	Doesn't know	Ne sait pas
M_H_D_DK_REF	ref	Refused to answer	Refus de repondre
H_D_DK_REF	hours	Hours	Heures
H_D_DK_REF	days	Days	Jour
H_D_DK_REF	DK	Doesn't know	Ne sait pas
H_D_DK_REF	ref	Refused to answer	Refus de repondre
H_D_M_DK	hours	Hours	Heures
H_D_M_DK	days	Days	Jour
H_D_M_DK	months	Months	Mois
H_D_M_DK	DK	Doesn't know	Ne sait pas
H_D_M_DK	ref	Refused to answer	Refus de repondre
M_H_M_DK	minutes	Minutes	Minutes
M_H_M_DK	hours	Hours	Heures
M_H_M_DK	months	Months	Mois
M_H_M_DK	DK	Doesn't know	Ne sait pas
M_H_D_DK	minutes	Minutes	Minutes
M_H_D_DK	hours	Hours	Heures
M_H_D_DK	days	Days	Jour
M_H_D_DK	DK	Doesn't know	Ne sait pas
units	days	Days	Jour
units	months	Months	mois
units	years	Years	année
units	DK	Doesn't know	Ne sait pas
units	ref	Refused to answer	Refus de repondre
unitsc	days	Days	Jour
unitsc	months	Months	mois
unitsc	years	Years	année
units_1	days	Days	Jour
units_1	months	Months	mois
units_1	years	Years	année
units_1	DK	Doesn't know	Ne sait pas
units_1	ref	Refused to answer	Refus de repondre
units_2	days	Days	Jour
units_2	months	Months	mois
units_2	DK	Doesn't know	Ne sait pas
units_2	ref	Refused to answer	Refus de repondre
units_3	hours	Hours	Heures
units_3	days	Days	Jour
units_3	DK	Doesn't know	Ne sait pas
units_3	ref	Refused to answer	Refus de repondre
units_4	months	Months	mois
units_4	years	Years	année
units_4	DK	Doesn't know	Ne sait pas
units_4	ref	Refused to answer	Refus de repondre
units_5	days	Days	Jour
units_5	weeks	Weeks
units_5	months	Months	mois
units_5	DK	Doesn't know	Ne sait pas
units_5	ref	Refused to answer	Refus de repondre
select_2	female	Female	Féminin
select_2	male	Male	Masculin
select_2	undetermined	Ambiguous/Intersex	Ambiguous/intersex
select_18	hospital	Hospital	hôpital
select_18	other_health_facility	Other health facility	autre établissement de santé
select_18	home	Home	à domicile
select_18	on_route_to_hospital_or_facility	On route to hospital or facility	sur la route de hôpital ou de établissement
select_18	other	Other	autres
select_18	DK	Doesn't know	Ne sait pas
select_18	Ref	Refused to answer	Refus de repondre
select_19	single	Single	Célibataire
select_19	married	Married	Marié(e)
select_19	partner	Life partner	Vie avec un Partenaire
select_19	divorced	Divorced	Divorcé(e)
select_19	widowed	Widowed	Veuf (ve)
select_19	too_young_to_be_married	Too young to be married	Trop jeune pour être marié(e)
select_19	DK	Doesn't know	Ne sait pas
select_19	Ref	Refused to answer	Refus de repondre
select_23	no_formal_education	No formal education	Aucune éducation formelle
select_23	primary_school	Primary school	école primaire
select_23	secondary_school	Secondary school	Secondary school
select_23	higher_than_secondary_school	Higher than secondary school	Higher than secondary school
select_23	DK	Doesn't know	Ne sait pas
select_23	Ref	Refused to answer	Refus de repondre
select_25	mainly_unemployed	Mainly unemployed	Principalement au chômage
select_25	mainly_employed	Mainly employed	Employé
select_25	home-maker	Home-maker	Auxiliaire familial
select_25	pensioner	Pensioner	Pensionné
select_25	student	Student	Etudiant
select_25	other	Other	Autres
select_25	DK	Doesn't know	Ne sait pas
select_25	Ref	Refused to answer	Refus de repondre
select_32	parent	Parent	Parent
select_32	child	Child	Enfant
select_32	family_member	Other family member	Autre membre de la famille
select_32	friend	Friend	Ami
select_32	spouse	Spouse	Spouse
select_32	health_worker	Health worker	Soignant
select_32	public_official	Public official	Agent Public
select_32	another_relationship	Another relationship	une autre relation
select_32	Ref	Refused to answer	Refus de repondre
select_58	wet	Wet	HUMIDE
select_58	dry	Dry	SÈCHE
select_58	DK	Doesn't know	Ne sait pas
select_63	mild	Mild	Légère
select_63	severe	Severe	grave
select_63	DK	Doesn't know	Ne sait pas
select_63	Ref	Refused to answer	Refus de repondre
select_64	continuous	Continuous	Continue
select_64	on_and_off	On and off	Des hauts et des bas
select_64	nightly	Only at night	Seul la nuit
select_64	DK	Doesn't know	Ne sait pas
select_64	Ref	Refused to answer	Refus de repondre
select_80	continuous	Continuous	Continue
select_80	on_and_off	On and off	Des hauts et des bas
select_80	DK	Doesn't know	Ne sait pas
select_80	Ref	Refused to answer	Refus de repondre
select_100	upper_right	Upper right abdomen
select_100	upper_left	Upper left abdomen
select_100	lower_right	Lower right abdomen
select_100	lower_left	Lower left abdomen
select_100	all_over	All over the abdomen
select_100	dk	Doesn't know	Ne sait pas
select_100	ref	Refused to answer	Refus de repondre
select_103	rapidly	Rapidly	Rapidement
select_103	slowly	Slowly	lentement
select_103	DK	Doesn't know	Ne sait pas
select_103	Ref	Refused to answer	Refus de repondre
select_135	face	Face	Visage
select_135	trunk	Trunk or abdomen
select_135	extremities	Extremities	Extrémités
select_135	everywhere	Everywhere	partout
select_135	DK	Doesn't know	Ne sait pas
select_135	Ref	Refused to answer	Refus de repondre
select_208	hospital	Hospital	Hôpital
select_208	other_health_facility	Other health facility	autre établissement de santé
select_208	home	Home	à domicile
select_208	on_route_to_hospital_or_facility	On route to hospital or facility	en route vers l'hôpital
select_208	other	Other	Autres
select_208	DK	Doesn't know	Ne sait pas
select_208	Ref	Refused to answer	Refus de repondre
select_221	before_delivery	Before delivery	avant accouchement
select_221	during_delivery	During delivery	pendant accouchement
select_221	after_delivery	After delivery	après livraison
select_221	DK	Doesn't know	Ne sait pas
select_221	Ref	Refused to answer	Refus de repondre
select_299	dog	Dog	Chien
select_299	snake	Snake	serpent
select_299	insect_or_scorpion	Insect or scorpion	insecte ou scorpion
select_299	other	Other	autres
select_299	DK	Doesn't know	Ne sait pas
select_299	Ref	Refused to answer	Refus de repondre
select_306	cigarettes	Cigarettes	Cigarette
select_306	pipe	Pipe	Pipe
select_306	chewing_tobacco	Chewing tobacco	Mâcher du tabac
select_306	local_form_of_tobacco	Local form of tobacco	autres formes locales de tabacs
select_306	other	Other	Autre
select_306	DK	Doesn't know	Ne sait pas
select_306	Ref	Refused to answer	Refus de repondre
select_322	traditional_healer	Traditional healer	Guérisseur traditionnel homéopathe
select_322	homeopath	Homeopath	homéopathe
select_322	religious_leader	Religious leader	Homme de religion
select_322	government_hospital	Government hospital	hôpital public
select_322	govment_health_center_or_clinic	Government health center or clinic	centre de santé clinique
select_322	private_hospital	Private hospital	hôpital privé
select_322	community_based_pract_system	Community-based practitioner associated with health system	Praticien communautaire
select_322	trained_birth_attendant	Trained birth attendant	Sage femme
select_322	private_physician	Private physician	Médecin privé
select_322	relative_friend	Relative, friend (outside household)
select_322	pharmacy	Pharmacy	Pharmacie
select_322	dk	Doesn't know	Ne sait pas
select_322	ref	Refused to answer	Refus de repondre
select_500	citizen_at_birth	Citizen at birth	Citoyen à la naissance
select_500	naturalized_citizen	Naturalized citizen	Citoyen naturalisé
select_500	foreign_national	Foreign national	Ressortissant étranger
select_500	dk	Doesn't know	Ne sait pas
select_500	ref	Refused to answer	Refus de repondre
select_501	stridor	Stridor	Stridor
select_501	grunting	Grunting	Grognement
select_501	wheezing	Wheezing	une respiration sifflante
select_501	no	None of the above
select_501	dk	Doesn't know	Ne sait pas
select_501	ref	Refused to answer	Refus de repondre
select_502	wheezing	Wheezing	une respiration sifflante
select_502	no	No	Non
select_502	dk	Doesn't know	Ne sait pas
select_502	ref	Refused to answer	Refus de repondre
select_510	Chronic_kidney_disease	Chronic kidney disease
select_510	Dialysis	Dialysis
select_510	Fever	Fever
select_510	Heart_attack	Heart attack
select_510	Heart_problem	Heart problem
select_510	Jaundice	Jaundice
select_510	Liver_failure	Liver failure
select_510	Malaria	Malaria
select_510	Pneumonia	Pneumonia
select_510	Renal_kidney_failure	Renal (kidney) failure
select_510	Suicide	Suicide
select_510	None	None of the above words were mentioned
select_512	asphyxia	Asphyxia
select_512	incubator	Incubator
select_512	lung_problem	Lung problem
select_512	pneumonia	Pneumonia
select_512	preterm_delivery	Preterm delivery
select_512	respiratory_distress	Respiratory distress
select_512	None	None of the above words were mentioned
select_511	abdomen	Abdomen
select_511	cancer	Cancer
select_511	dehydration	Dehydration
select_511	dengue	Dengue fever
select_511	diarrhea	Diarrhoea
select_511	fever	Fever
select_511	heart_problem	Heart problems
select_511	jaundice	Jaundice (yellow skin or eyes)
select_511	pneumonia	Pneumonia
select_511	rash	Rash
select_511	None	None of the above words were mentioned
select_520	green_or_brown	Green or brown
select_520	clear	Clear (normal)
select_520	other	Other
select_520	dk	Doesn't know
select_520	ref	Refused to answer
select_530	Doctor	Doctor
select_530	Midwife	Midwife
select_530	Nurse	Nurse
select_530	Relative	Relative
select_530	Self_mother	Self (the mother)
select_530	Traditional_birth_attendant	Traditional birth attendant
select_530	Other	Other
select_530	DK	Doesn’t know
select_530	ref	Refused to answer
select_531	positive	Positive
select_531	negative	Negative
select_531	unclear	Unclear
select_531	dk	Don’t know
select_531	ref	Refused to answer
select_532	before	Before
select_532	after	After
select_532	dk	Don’t know
select_532	ref	Refused to answer
select_533	singleton	singleton
select_533	twins	twins
select_533	triplets	triplets or more
select_533	dk	Don’t know
select_533	ref	Refused to answer
select_534	less	less or equal to 7 days
select_534	more	more than 7 days
select_534	dk	Don’t know
select_534	ref	Refused to answer
select_535	months	Months
select_535	years	Years
select_535	dk	Don’t know
select_535	ref	Refused to answer
confirm	yes	I confirm this was not a maternal death

## Sheet: settings
form_title	version	form_id	style	default_language
2022 WHO Verbal Autopsy instrument V1.1	2023072701	va_who_2022	pages	English (en)
